# Supplementary material for: The role of DNA (de)methylation in immune responsiveness of Arabidopsis
Source: Plant J. 2016 Sep 7;88(3):361–74. doi: 10.1111/tpj.13252 (PMC5132069; doi:10.1111/tpj.13252)
Supplement: Supplementary file 9 — Data S1. Gene transcripts showing statistically significant differences in normalized hybridization signal (Affymetrix Arabidopsis Gene 1.0 ST arrays) between Col‐0, nrpe1, and ros1 at 48 and 72 h after mock or Hpa inoculation. [file TPJ-88-361-s009.xlsx]

## Sheet: Key
	Sample Coding
	Sample naming follows the format [CNR](48|72)[MH], where:
	[CNR] = Col-0 WT, nrpe1, or ros1
	(48|72) = 48 or 72 hrs after inoculation
	[MH] = mock inoculation orH. arabidopsidisinoculation
	Explanation of columns
ProbeSet	affymetrix probeset ID
Gene Locus	annotated gene locus or 'other' if feature is not protein coding
Symbol	gene symbol corresponding to locus, or locus if no symbol found
C48H - C48M	Per contrast (A-B) examined, a digit recording the outcome; -1: significant difference where A<B; 0: no significant difference; 1 significant difference where A>B
N48M - C48M
R48M - C48M
N48H - C48H
R48H - C48H
N48H - R48H
C72H - C72M
N72M - C72M
R72M - C72M
N72H - C72H
R72H - C72H
N72H - R72H
Hpa up	Induced by Hpa (C48H>C48M and/or C72H>C72M). 1 = yes, 0 = no
nrpe1 up H	As 'Hpa up', but comparisons between NxxH and CxxH
ros1 down H	As 'Hpa up', but comparisons between RxxH and CxxH
nrpe1 up M	As 'Hpa up', but comparisons between NxxM and CxxM
ros1 down M	As 'Hpa up', but comparisons between RxxM and CxxM
Hpa down	As 5 preceding columns, but opposite expression difference
nrpe1 down H
ros1 up H
nrpe1 down M
ros1 up M
Hpa-induced & diff nrpe1/ros1 & diff any mutant/wt	Combining 'Hpa up', 'nrpe1 up H' and/or 'ros1 down H', and N48H-R48H and/or N72H-R72H
	Notes
Redundancy	Occasionally multiple probe sets map to the same gene locus, or map to none at all. Numbers in text count unique loci, the tables in this document list unique probe sets.

## Sheet: All
ProbeSet	Gene Locus	Symbol	C48H - C48M	N48M - C48M	R48M - C48M	N48H - C48H	R48H - C48H	N48H - R48H	C72H - C72M	N72M - C72M	R72M - C72M	N72H - C72H	R72H - C72H	N72H - R72H		Hpa up	nrpe1 up H	ros1 down H	nrpe1 up M	ros1 down M		Hpa down	nrpe1 down H	ros1 up H	nrpe1 down M	ros1 up M		Hpa-induced & diff nrpe1/ros1 & diff any mutant/wt
13320001			0	0	0	0	0	0	0	1	0	0	0	0		0	0	0	1	0		0	0	0	0	0		0
13320003			0	0	0	0	0	0	0	0	0	0	0	0		0	0	0	0	0		0	0	0	0	0		0
13320005			0	0	0	0	0	0	0	0	0	0	0	0		0	0	0	0	0		0	0	0	0	0		0
13320007			0	0	0	0	0	0	0	1	0	0	0	0		0	0	0	1	0		0	0	0	0	0		0
13320009			0	0	0	0	0	0	0	0	0	0	0	0		0	0	0	0	0		0	0	0	0	0		0
13320011			0	0	0	0	0	0	0	0	0	0	0	0		0	0	0	0	0		0	0	0	0	0		0
13320013			0	0	0	0	0	0	0	0	0	0	0	0		0	0	0	0	0		0	0	0	0	0		0
13320015			0	0	0	0	0	0	0	0	0	0	0	0		0	0	0	0	0		0	0	0	0	0		0
13320017			0	0	0	0	0	0	0	0	0	0	0	0		0	0	0	0	0		0	0	0	0	0		0
13320019			0	0	0	0	0	0	0	0	0	0	0	0		0	0	0	0	0		0	0	0	0	0		0
13320021			0	0	0	0	0	0	0	0	0	0	0	0		0	0	0	0	0		0	0	0	0	0		0
13320023			0	0	0	0	0	0	0	0	0	0	0	0		0	0	0	0	0		0	0	0	0	0		0
13320025			0	0	0	0	0	0	0	0	0	0	0	0		0	0	0	0	0		0	0	0	0	0		0
13320027			0	0	0	0	0	0	0	0	0	0	0	0		0	0	0	0	0		0	0	0	0	0		0
13320029			0	0	0	0	0	0	0	0	0	0	0	0		0	0	0	0	0		0	0	0	0	0		0
13320031			0	0	0	0	0	0	0	0	0	0	0	0		0	0	0	0	0		0	0	0	0	0		0
13320033			0	0	0	0	0	0	0	0	0	0	0	0		0	0	0	0	0		0	0	0	0	0		0
13320035			0	0	0	0	0	0	0	0	0	0	0	0		0	0	0	0	0		0	0	0	0	0		0
13320037			0	0	0	0	0	0	0	0	0	0	0	0		0	0	0	0	0		0	0	0	0	0		0
13320039			0	0	0	0	0	0	0	0	0	0	0	0		0	0	0	0	0		0	0	0	0	0		0
13320041			0	0	0	0	0	0	0	0	0	0	0	0		0	0	0	0	0		0	0	0	0	0		0
13320043			0	0	0	0	0	0	0	0	0	0	0	0		0	0	0	0	0		0	0	0	0	0		0
13320045			0	0	0	0	0	0	0	0	0	0	0	0		0	0	0	0	0		0	0	0	0	0		0
13320047			0	0	0	0	0	0	0	0	0	0	0	0		0	0	0	0	0		0	0	0	0	0		0
13320049			0	0	0	0	0	0	0	0	0	0	0	0		0	0	0	0	0		0	0	0	0	0		0
13320051			0	0	0	0	0	0	0	0	0	0	0	0		0	0	0	0	0		0	0	0	0	0		0
13320053			0	0	0	0	0	0	0	0	0	0	0	0		0	0	0	0	0		0	0	0	0	0		0
13320055			0	0	0	0	0	0	0	0	0	0	0	0		0	0	0	0	0		0	0	0	0	0		0
13320057			0	0	0	0	0	0	0	0	0	0	0	0		0	0	0	0	0		0	0	0	0	0		0
13320059			0	0	0	0	0	0	0	0	0	0	0	0		0	0	0	0	0		0	0	0	0	0		0
13320061			0	0	0	0	0	0	0	0	0	0	0	0		0	0	0	0	0		0	0	0	0	0		0
13320063			0	0	0	0	0	0	0	0	0	0	0	0		0	0	0	0	0		0	0	0	0	0		0
13320065			0	0	0	0	0	0	0	0	0	0	0	0		0	0	0	0	0		0	0	0	0	0		0
13320067			0	0	0	0	0	0	0	0	0	0	0	0		0	0	0	0	0		0	0	0	0	0		0
13320069			0	0	0	0	1	0	0	0	0	0	0	0		0	0	0	0	0		0	0	1	0	0		0
13320071			0	0	0	0	0	0	0	0	0	0	0	0		0	0	0	0	0		0	0	0	0	0		0
13320073			0	0	0	0	0	0	0	0	0	0	0	0		0	0	0	0	0		0	0	0	0	0		0
13320075			0	0	0	0	0	0	0	0	0	0	0	0		0	0	0	0	0		0	0	0	0	0		0
13320077			0	0	0	0	0	0	0	0	0	0	0	0		0	0	0	0	0		0	0	0	0	0		0
13320079			0	0	0	0	0	0	0	0	0	0	0	0		0	0	0	0	0		0	0	0	0	0		0
13320081			0	0	0	0	0	0	0	0	0	0	0	0		0	0	0	0	0		0	0	0	0	0		0
13320083			0	0	0	0	0	0	0	0	0	0	0	0		0	0	0	0	0		0	0	0	0	0		0
13320085			0	0	0	0	0	0	0	0	0	0	0	0		0	0	0	0	0		0	0	0	0	0		0
13320087			0	0	0	0	0	0	0	0	0	0	0	0		0	0	0	0	0		0	0	0	0	0		0
13320089			0	0	0	0	0	0	0	0	0	0	0	0		0	0	0	0	0		0	0	0	0	0		0
13320091			0	0	0	0	0	0	0	0	0	0	0	0		0	0	0	0	0		0	0	0	0	0		0
13320093			0	0	0	0	0	0	0	0	0	0	0	0		0	0	0	0	0		0	0	0	0	0		0
13320095			0	0	0	0	0	0	0	0	0	0	0	0		0	0	0	0	0		0	0	0	0	0		0
13320097			0	0	0	0	0	0	0	0	0	0	0	0		0	0	0	0	0		0	0	0	0	0		0
13320099			0	0	0	0	0	0	0	0	0	0	0	0		0	0	0	0	0		0	0	0	0	0		0
13320101			0	0	0	0	0	0	0	0	0	0	0	0		0	0	0	0	0		0	0	0	0	0		0
13320103			0	0	0	0	0	0	0	0	0	0	0	0		0	0	0	0	0		0	0	0	0	0		0
13320105			0	0	0	0	0	0	0	0	0	0	0	0		0	0	0	0	0		0	0	0	0	0		0
13320107			0	0	0	0	0	0	0	0	0	0	0	0		0	0	0	0	0		0	0	0	0	0		0
13320109			0	0	0	0	0	0	0	0	0	0	0	0		0	0	0	0	0		0	0	0	0	0		0
13320111			0	0	0	0	0	0	0	0	0	0	0	0		0	0	0	0	0		0	0	0	0	0		0
13320113			0	0	0	0	0	0	0	0	0	0	0	0		0	0	0	0	0		0	0	0	0	0		0
13320115			0	0	0	0	0	0	0	0	0	0	0	0		0	0	0	0	0		0	0	0	0	0		0
13320117			0	0	0	0	0	0	0	0	0	0	0	0		0	0	0	0	0		0	0	0	0	0		0
13320119			0	0	0	0	0	0	0	0	1	0	0	0		0	0	0	0	0		0	0	0	0	1		0
13320121			0	0	0	0	0	0	0	0	0	0	0	0		0	0	0	0	0		0	0	0	0	0		0
13320123			0	0	0	0	0	0	0	0	0	0	0	0		0	0	0	0	0		0	0	0	0	0		0
13320125			0	0	0	0	0	0	0	0	0	0	0	0		0	0	0	0	0		0	0	0	0	0		0
13320127			0	0	0	0	0	0	0	0	0	0	0	0		0	0	0	0	0		0	0	0	0	0		0
13320129			0	0	0	0	0	0	0	0	0	0	0	0		0	0	0	0	0		0	0	0	0	0		0
13320131			0	0	0	0	0	0	0	0	0	0	0	0		0	0	0	0	0		0	0	0	0	0		0
13320133			0	0	0	0	0	0	0	0	0	0	0	0		0	0	0	0	0		0	0	0	0	0		0
13320135			0	0	0	0	0	0	0	0	0	0	0	0		0	0	0	0	0		0	0	0	0	0		0
13320137			0	0	0	0	0	0	0	0	0	0	0	0		0	0	0	0	0		0	0	0	0	0		0
13320139			0	0	0	0	0	0	0	0	0	0	0	0		0	0	0	0	0		0	0	0	0	0		0
13320141			0	0	0	0	0	0	0	0	0	0	0	0		0	0	0	0	0		0	0	0	0	0		0
13320143			0	0	0	0	0	0	0	0	0	0	0	0		0	0	0	0	0		0	0	0	0	0		0
13320145			0	0	0	0	0	0	0	0	0	0	0	0		0	0	0	0	0		0	0	0	0	0		0
13320147			0	0	0	0	0	0	0	0	0	0	0	0		0	0	0	0	0		0	0	0	0	0		0
13320149			0	0	0	0	0	0	0	0	0	0	0	0		0	0	0	0	0		0	0	0	0	0		0
13320151			0	0	0	0	0	0	0	0	0	0	0	0		0	0	0	0	0		0	0	0	0	0		0
13320153			0	0	0	0	0	0	0	0	0	0	0	0		0	0	0	0	0		0	0	0	0	0		0
13320155			0	0	0	0	0	0	0	0	0	0	0	0		0	0	0	0	0		0	0	0	0	0		0
13320157			0	0	0	0	0	0	0	0	0	0	0	0		0	0	0	0	0		0	0	0	0	0		0
13320159			0	0	0	0	0	0	0	0	0	0	0	0		0	0	0	0	0		0	0	0	0	0		0
13320161			0	0	0	0	0	0	0	0	0	0	0	0		0	0	0	0	0		0	0	0	0	0		0
13320163			0	0	0	0	0	0	0	0	0	0	0	0		0	0	0	0	0		0	0	0	0	0		0
13320165			0	0	0	0	0	0	0	0	0	0	0	0		0	0	0	0	0		0	0	0	0	0		0
13320167			0	0	0	0	0	0	0	0	0	0	0	0		0	0	0	0	0		0	0	0	0	0		0
13320169			0	0	0	0	0	0	0	0	0	0	0	0		0	0	0	0	0		0	0	0	0	0		0
13320171			0	0	0	0	0	0	0	0	0	0	0	0		0	0	0	0	0		0	0	0	0	0		0
13320173			0	0	0	0	0	0	0	0	0	0	0	0		0	0	0	0	0		0	0	0	0	0		0
13320175			0	0	0	0	0	0	0	0	0	0	0	0		0	0	0	0	0		0	0	0	0	0		0
13320177			0	0	0	0	0	0	0	0	0	0	0	0		0	0	0	0	0		0	0	0	0	0		0
13320179			0	0	0	0	0	0	0	0	0	0	0	0		0	0	0	0	0		0	0	0	0	0		0
13320181			0	0	0	0	0	0	0	0	0	0	0	0		0	0	0	0	0		0	0	0	0	0		0
13320183			0	0	0	0	0	0	0	0	0	0	0	0		0	0	0	0	0		0	0	0	0	0		0
13320185			0	0	0	0	0	0	0	0	0	0	0	0		0	0	0	0	0		0	0	0	0	0		0
13320187			0	0	0	0	0	0	0	0	0	0	0	0		0	0	0	0	0		0	0	0	0	0		0
13320189			0	0	0	0	0	0	0	0	0	0	0	0		0	0	0	0	0		0	0	0	0	0		0
13320191			0	0	0	0	0	0	0	0	0	0	0	0		0	0	0	0	0		0	0	0	0	0		0
13320193			0	0	0	0	0	0	0	0	0	0	0	0		0	0	0	0	0		0	0	0	0	0		0
13320195			0	0	0	0	0	0	0	0	0	0	0	0		0	0	0	0	0		0	0	0	0	0		0
13320197			0	0	0	0	0	0	0	0	0	0	0	0		0	0	0	0	0		0	0	0	0	0		0
13320199			0	0	0	0	0	0	0	0	0	0	0	0		0	0	0	0	0		0	0	0	0	0		0
13320201			0	0	0	0	0	0	0	0	0	0	0	0		0	0	0	0	0		0	0	0	0	0		0
13320203			0	0	0	0	0	0	0	0	0	0	0	0		0	0	0	0	0		0	0	0	0	0		0
13320205			0	0	0	0	0	0	0	0	0	0	0	0		0	0	0	0	0		0	0	0	0	0		0
13320207			0	0	0	0	0	0	0	0	0	0	0	0		0	0	0	0	0		0	0	0	0	0		0
13320209			0	0	0	0	0	0	0	0	0	0	0	0		0	0	0	0	0		0	0	0	0	0		0
13320211			0	0	0	0	0	0	0	0	0	0	0	0		0	0	0	0	0		0	0	0	0	0		0
13320213			0	0	0	0	0	0	0	0	0	0	0	0		0	0	0	0	0		0	0	0	0	0		0
13320215			0	0	0	0	0	0	0	0	0	0	0	0		0	0	0	0	0		0	0	0	0	0		0
13320217			0	0	0	0	0	0	0	0	0	0	0	0		0	0	0	0	0		0	0	0	0	0		0
13320219			0	0	0	0	0	0	0	0	0	0	0	0		0	0	0	0	0		0	0	0	0	0		0
13320221			0	0	0	0	0	0	0	0	0	0	0	0		0	0	0	0	0		0	0	0	0	0		0
13320223			0	0	0	0	0	0	0	0	0	0	0	0		0	0	0	0	0		0	0	0	0	0		0
13320225			0	0	0	0	0	0	0	0	0	0	0	0		0	0	0	0	0		0	0	0	0	0		0
13320227			0	0	0	0	0	0	0	0	0	0	0	0		0	0	0	0	0		0	0	0	0	0		0
13320229			0	0	0	0	0	0	0	0	0	0	0	0		0	0	0	0	0		0	0	0	0	0		0
13320231			0	0	0	0	0	0	0	0	0	0	0	0		0	0	0	0	0		0	0	0	0	0		0
13320233			0	0	0	0	0	0	0	0	0	0	0	0		0	0	0	0	0		0	0	0	0	0		0
13320235			0	0	0	0	0	0	0	0	0	0	0	0		0	0	0	0	0		0	0	0	0	0		0
13320237			0	0	0	0	0	0	0	0	1	0	0	0		0	0	0	0	0		0	0	0	0	1		0
13320239			0	0	0	0	0	0	0	0	0	0	0	0		0	0	0	0	0		0	0	0	0	0		0
13320241			0	0	0	0	0	0	0	0	0	0	0	0		0	0	0	0	0		0	0	0	0	0		0
13320243			0	0	0	0	0	0	0	0	0	0	0	0		0	0	0	0	0		0	0	0	0	0		0
13320245			0	0	0	0	0	0	0	0	0	0	0	0		0	0	0	0	0		0	0	0	0	0		0
13320247			0	0	0	0	0	0	0	0	0	0	0	0		0	0	0	0	0		0	0	0	0	0		0
13320249			0	0	0	0	0	0	0	0	0	0	0	0		0	0	0	0	0		0	0	0	0	0		0
13320251			0	0	0	0	0	0	0	0	0	0	0	0		0	0	0	0	0		0	0	0	0	0		0
13320253			0	0	0	0	0	0	0	0	0	0	0	0		0	0	0	0	0		0	0	0	0	0		0
13320255			0	0	0	0	0	0	0	0	0	0	0	0		0	0	0	0	0		0	0	0	0	0		0
13320257			0	0	0	0	0	0	0	0	0	0	0	0		0	0	0	0	0		0	0	0	0	0		0
13320259			0	0	0	0	0	0	0	0	0	0	0	0		0	0	0	0	0		0	0	0	0	0		0
13320261			0	0	0	0	0	0	0	0	0	0	0	0		0	0	0	0	0		0	0	0	0	0		0
13320263			0	0	0	0	0	0	0	0	0	0	0	0		0	0	0	0	0		0	0	0	0	0		0
13320265			0	0	0	0	0	0	0	0	0	0	0	0		0	0	0	0	0		0	0	0	0	0		0
13320267			0	0	0	0	0	0	0	0	0	0	0	0		0	0	0	0	0		0	0	0	0	0		0
13320269			0	0	0	0	0	0	0	0	0	0	0	0		0	0	0	0	0		0	0	0	0	0		0
13320271			0	0	0	0	0	0	0	0	0	0	0	0		0	0	0	0	0		0	0	0	0	0		0
13320273			0	0	0	0	0	0	0	0	0	0	0	0		0	0	0	0	0		0	0	0	0	0		0
13320275			0	0	0	0	0	0	0	0	0	0	0	0		0	0	0	0	0		0	0	0	0	0		0
13320277			0	0	0	0	0	0	0	0	0	0	0	0		0	0	0	0	0		0	0	0	0	0		0
13320279			0	0	0	0	0	0	0	0	0	0	0	0		0	0	0	0	0		0	0	0	0	0		0
13320281			0	0	0	0	0	0	0	0	0	0	0	0		0	0	0	0	0		0	0	0	0	0		0
13320283			0	0	0	0	0	0	0	0	0	0	0	0		0	0	0	0	0		0	0	0	0	0		0
13320285			0	0	0	0	0	0	0	0	0	0	0	0		0	0	0	0	0		0	0	0	0	0		0
13320287			0	0	0	0	0	0	0	0	0	0	0	0		0	0	0	0	0		0	0	0	0	0		0
13320289			0	0	0	0	0	0	0	0	0	0	0	0		0	0	0	0	0		0	0	0	0	0		0
13320291			0	0	0	0	0	0	0	0	0	0	0	0		0	0	0	0	0		0	0	0	0	0		0
13320293			0	0	0	0	0	0	0	0	0	0	0	0		0	0	0	0	0		0	0	0	0	0		0
13320295			0	0	0	0	0	0	0	0	0	0	0	0		0	0	0	0	0		0	0	0	0	0		0
13320297			0	0	0	0	0	0	0	0	1	0	0	0		0	0	0	0	0		0	0	0	0	1		0
13320299			0	0	0	0	0	0	0	0	0	0	0	0		0	0	0	0	0		0	0	0	0	0		0
13320301			0	0	0	0	0	0	0	0	0	0	0	0		0	0	0	0	0		0	0	0	0	0		0
13320303			0	0	0	0	0	0	0	0	0	0	0	0		0	0	0	0	0		0	0	0	0	0		0
13320305			0	0	0	0	0	0	0	0	0	0	0	0		0	0	0	0	0		0	0	0	0	0		0
13320307			0	0	0	0	0	0	0	0	0	0	0	0		0	0	0	0	0		0	0	0	0	0		0
13320309			0	0	0	0	0	0	0	0	0	0	0	0		0	0	0	0	0		0	0	0	0	0		0
13320311			0	0	0	0	0	0	0	0	0	0	0	0		0	0	0	0	0		0	0	0	0	0		0
13320313			0	0	0	0	0	0	0	0	0	0	0	0		0	0	0	0	0		0	0	0	0	0		0
13320315			0	0	0	0	0	0	0	0	0	0	0	0		0	0	0	0	0		0	0	0	0	0		0
13320317			0	0	0	0	0	0	0	0	0	0	0	0		0	0	0	0	0		0	0	0	0	0		0
13320319			0	0	0	0	0	0	0	0	0	0	0	0		0	0	0	0	0		0	0	0	0	0		0
13320321			0	0	0	0	0	0	0	0	0	0	0	0		0	0	0	0	0		0	0	0	0	0		0
13320323			0	0	0	0	0	0	0	0	0	0	0	0		0	0	0	0	0		0	0	0	0	0		0
13320325			0	0	0	0	0	0	0	0	0	0	0	0		0	0	0	0	0		0	0	0	0	0		0
13320327			0	0	0	0	0	0	0	0	0	0	0	0		0	0	0	0	0		0	0	0	0	0		0
13320329			0	0	0	0	0	0	0	0	0	0	0	0		0	0	0	0	0		0	0	0	0	0		0
13320331			0	0	0	0	0	0	0	0	0	0	0	0		0	0	0	0	0		0	0	0	0	0		0
13320333			0	0	0	0	0	0	0	0	0	0	0	0		0	0	0	0	0		0	0	0	0	0		0
13320335			0	0	0	0	0	0	0	0	0	0	0	0		0	0	0	0	0		0	0	0	0	0		0
13320337			0	0	0	0	0	0	0	0	0	0	0	0		0	0	0	0	0		0	0	0	0	0		0
13320339			0	0	0	0	0	0	0	0	0	0	0	0		0	0	0	0	0		0	0	0	0	0		0
13320341			0	0	0	0	0	0	0	0	0	0	0	0		0	0	0	0	0		0	0	0	0	0		0
13320343			0	0	0	0	0	0	0	0	0	0	0	0		0	0	0	0	0		0	0	0	0	0		0
13320345			0	0	0	0	0	0	0	0	0	0	0	0		0	0	0	0	0		0	0	0	0	0		0
13320347			0	0	0	0	0	0	0	0	0	0	0	0		0	0	0	0	0		0	0	0	0	0		0
13320349			0	0	0	0	0	0	0	0	0	0	0	0		0	0	0	0	0		0	0	0	0	0		0
13320351			0	0	0	0	0	0	0	0	0	0	0	0		0	0	0	0	0		0	0	0	0	0		0
13320353			0	0	0	0	0	0	0	0	0	0	0	0		0	0	0	0	0		0	0	0	0	0		0
13320355			0	0	0	0	0	0	0	0	0	0	0	0		0	0	0	0	0		0	0	0	0	0		0
13320357			0	0	0	0	0	0	0	0	0	0	0	0		0	0	0	0	0		0	0	0	0	0		0
13320359			0	0	0	0	0	0	0	0	0	0	0	0		0	0	0	0	0		0	0	0	0	0		0
13320361			0	0	0	0	0	0	0	0	0	0	0	0		0	0	0	0	0		0	0	0	0	0		0
13320363			0	0	0	0	0	0	0	0	0	0	0	0		0	0	0	0	0		0	0	0	0	0		0
13320365			0	0	0	0	0	0	0	0	0	0	0	0		0	0	0	0	0		0	0	0	0	0		0
13320367			0	0	0	0	0	0	0	0	0	0	0	0		0	0	0	0	0		0	0	0	0	0		0
13320369			0	0	0	0	0	0	0	0	0	0	0	0		0	0	0	0	0		0	0	0	0	0		0
13320371			0	0	0	0	0	0	0	0	0	0	0	0		0	0	0	0	0		0	0	0	0	0		0
13320373			0	0	0	0	0	0	0	0	0	0	0	0		0	0	0	0	0		0	0	0	0	0		0
13320375			0	0	0	0	0	0	0	0	0	0	0	0		0	0	0	0	0		0	0	0	0	0		0
13320377			0	0	0	0	0	0	0	0	0	0	0	0		0	0	0	0	0		0	0	0	0	0		0
13320379			0	0	0	0	0	0	0	0	0	0	0	0		0	0	0	0	0		0	0	0	0	0		0
13320381			0	0	0	0	0	0	0	0	0	0	0	0		0	0	0	0	0		0	0	0	0	0		0
13320383			0	0	0	0	0	0	0	0	0	0	0	0		0	0	0	0	0		0	0	0	0	0		0
13320385			0	0	0	0	0	0	0	0	0	0	0	0		0	0	0	0	0		0	0	0	0	0		0
13320387			0	0	0	0	0	0	0	0	0	0	0	0		0	0	0	0	0		0	0	0	0	0		0
13320389			0	0	0	0	0	0	0	0	0	0	0	0		0	0	0	0	0		0	0	0	0	0		0
13320391			0	0	0	0	0	0	0	0	0	0	0	0		0	0	0	0	0		0	0	0	0	0		0
13320393			0	0	0	0	0	0	0	0	0	0	0	0		0	0	0	0	0		0	0	0	0	0		0
13320395			0	0	0	0	0	0	0	0	0	0	0	0		0	0	0	0	0		0	0	0	0	0		0
13320397			0	0	0	0	0	0	0	0	1	0	0	0		0	0	0	0	0		0	0	0	0	1		0
13320399			0	0	0	0	0	0	0	0	0	0	0	0		0	0	0	0	0		0	0	0	0	0		0
13320401			0	0	0	0	0	0	0	0	0	0	0	0		0	0	0	0	0		0	0	0	0	0		0
13320403			0	0	0	0	0	0	0	0	0	0	0	0		0	0	0	0	0		0	0	0	0	0		0
13320405			0	0	0	0	0	0	0	0	0	0	0	0		0	0	0	0	0		0	0	0	0	0		0
13320407			0	0	0	0	0	0	0	0	0	0	0	0		0	0	0	0	0		0	0	0	0	0		0
13320409			0	0	0	0	0	0	0	0	0	0	0	0		0	0	0	0	0		0	0	0	0	0		0
13320411			0	0	0	0	0	0	0	0	0	0	0	0		0	0	0	0	0		0	0	0	0	0		0
13320413			0	0	0	0	0	0	0	0	0	0	0	0		0	0	0	0	0		0	0	0	0	0		0
13320415			0	0	0	0	0	0	0	0	0	0	0	0		0	0	0	0	0		0	0	0	0	0		0
13320417			0	0	0	0	0	0	0	0	0	0	0	0		0	0	0	0	0		0	0	0	0	0		0
13320419			0	0	0	0	0	0	0	0	0	0	0	0		0	0	0	0	0		0	0	0	0	0		0
13320421			0	0	0	0	0	0	0	0	0	0	0	0		0	0	0	0	0		0	0	0	0	0		0
13320423			0	0	0	0	0	0	0	0	0	0	0	0		0	0	0	0	0		0	0	0	0	0		0
13320425			0	0	0	0	0	0	0	0	0	0	0	0		0	0	0	0	0		0	0	0	0	0		0
13320427			0	0	0	0	0	0	0	0	0	0	0	0		0	0	0	0	0		0	0	0	0	0		0
13320429			0	0	0	0	0	0	0	0	0	0	0	0		0	0	0	0	0		0	0	0	0	0		0
13320431			0	0	0	0	0	0	0	0	0	0	0	0		0	0	0	0	0		0	0	0	0	0		0
13320433			0	0	0	0	0	0	0	0	0	0	0	0		0	0	0	0	0		0	0	0	0	0		0
13320435			0	0	0	0	0	0	0	0	0	0	0	0		0	0	0	0	0		0	0	0	0	0		0
13320437			0	0	0	0	0	0	0	0	0	0	0	0		0	0	0	0	0		0	0	0	0	0		0
13320439			0	0	0	0	0	0	0	0	0	0	0	0		0	0	0	0	0		0	0	0	0	0		0
13320441			0	0	0	0	0	0	0	0	0	0	0	0		0	0	0	0	0		0	0	0	0	0		0
13320443			0	0	0	0	0	0	0	0	0	0	0	0		0	0	0	0	0		0	0	0	0	0		0
13320445			0	0	0	0	0	0	0	0	0	0	0	0		0	0	0	0	0		0	0	0	0	0		0
13320447			0	0	0	0	0	0	0	0	0	0	0	0		0	0	0	0	0		0	0	0	0	0		0
13320449			0	0	0	0	0	0	0	0	0	0	0	0		0	0	0	0	0		0	0	0	0	0		0
13320451			0	0	0	0	0	0	0	0	0	0	0	0		0	0	0	0	0		0	0	0	0	0		0
13320453			0	0	0	0	0	0	0	0	0	0	0	0		0	0	0	0	0		0	0	0	0	0		0
13320455			0	0	0	0	0	0	0	0	0	0	0	0		0	0	0	0	0		0	0	0	0	0		0
13320457			0	0	0	0	0	0	0	0	0	0	0	0		0	0	0	0	0		0	0	0	0	0		0
13320459			0	0	0	0	0	0	0	0	0	0	0	0		0	0	0	0	0		0	0	0	0	0		0
13320461			0	0	0	0	0	0	0	0	0	0	0	0		0	0	0	0	0		0	0	0	0	0		0
13320463			0	0	0	0	0	0	0	0	0	0	0	0		0	0	0	0	0		0	0	0	0	0		0
13320465			0	0	0	0	0	0	0	0	0	0	0	0		0	0	0	0	0		0	0	0	0	0		0
13320467			0	0	0	0	0	0	0	0	0	0	0	0		0	0	0	0	0		0	0	0	0	0		0
13320469			0	0	1	0	0	0	0	0	0	0	0	0		0	0	0	0	0		0	0	0	0	1		0
13320471			0	0	0	0	0	0	0	0	0	0	0	0		0	0	0	0	0		0	0	0	0	0		0
13320473			0	0	0	0	0	0	0	0	0	0	0	0		0	0	0	0	0		0	0	0	0	0		0
13320475			0	0	0	0	0	0	0	0	0	0	0	0		0	0	0	0	0		0	0	0	0	0		0
13320477			0	0	0	0	0	0	0	0	0	0	0	0		0	0	0	0	0		0	0	0	0	0		0
13320479			0	0	0	0	0	0	0	0	0	0	0	0		0	0	0	0	0		0	0	0	0	0		0
13320481			0	0	0	0	0	0	0	0	0	0	0	0		0	0	0	0	0		0	0	0	0	0		0
13320483			0	0	0	0	0	0	0	0	0	0	0	0		0	0	0	0	0		0	0	0	0	0		0
13320485			0	0	0	0	0	0	0	0	0	0	0	0		0	0	0	0	0		0	0	0	0	0		0
13320487			0	0	0	0	0	0	0	0	0	0	0	0		0	0	0	0	0		0	0	0	0	0		0
13320489			0	0	0	0	0	0	0	0	0	0	0	0		0	0	0	0	0		0	0	0	0	0		0
13320491			0	0	0	0	0	0	0	0	0	0	0	0		0	0	0	0	0		0	0	0	0	0		0
13320493			0	0	0	0	0	0	0	0	0	0	0	0		0	0	0	0	0		0	0	0	0	0		0
13320495			0	0	0	0	0	0	0	0	0	0	0	0		0	0	0	0	0		0	0	0	0	0		0
13320497			0	0	0	0	0	0	0	0	0	0	0	0		0	0	0	0	0		0	0	0	0	0		0
13320499			0	0	0	0	0	0	0	0	0	0	0	0		0	0	0	0	0		0	0	0	0	0		0
13320501			0	0	0	0	0	0	0	0	0	0	0	0		0	0	0	0	0		0	0	0	0	0		0
13320503			0	0	0	0	0	0	0	0	0	0	0	0		0	0	0	0	0		0	0	0	0	0		0
13320505			0	0	0	0	0	0	0	0	0	0	0	0		0	0	0	0	0		0	0	0	0	0		0
13320507			0	0	0	0	0	0	0	0	0	0	0	0		0	0	0	0	0		0	0	0	0	0		0
13320509			0	0	0	0	0	0	0	0	0	0	0	0		0	0	0	0	0		0	0	0	0	0		0
13320511			0	0	0	0	0	0	0	0	0	0	0	0		0	0	0	0	0		0	0	0	0	0		0
13320513			0	0	0	0	0	0	0	0	0	0	0	0		0	0	0	0	0		0	0	0	0	0		0
13320515			0	0	0	0	0	0	0	0	0	0	0	0		0	0	0	0	0		0	0	0	0	0		0
13320517			0	0	0	0	0	0	0	0	0	0	0	0		0	0	0	0	0		0	0	0	0	0		0
13320519			0	0	0	0	0	0	0	0	0	0	0	0		0	0	0	0	0		0	0	0	0	0		0
13320521			0	0	0	0	0	0	0	0	0	0	0	0		0	0	0	0	0		0	0	0	0	0		0
13320523			0	0	0	0	0	0	0	0	0	0	0	0		0	0	0	0	0		0	0	0	0	0		0
13320525			0	0	0	0	0	0	0	0	0	0	0	0		0	0	0	0	0		0	0	0	0	0		0
13320527			0	0	0	0	0	0	0	0	0	0	0	0		0	0	0	0	0		0	0	0	0	0		0
13320529			0	0	0	0	0	0	0	0	0	0	0	0		0	0	0	0	0		0	0	0	0	0		0
13320531			0	-1	0	0	0	0	0	0	0	0	0	0		0	0	0	0	0		0	0	0	1	0		0
13320533			0	0	0	0	0	0	0	0	0	0	0	0		0	0	0	0	0		0	0	0	0	0		0
13320535			0	0	0	0	0	0	0	0	0	0	0	0		0	0	0	0	0		0	0	0	0	0		0
13320537			0	0	0	0	0	0	0	0	0	0	0	0		0	0	0	0	0		0	0	0	0	0		0
13320539			0	0	0	0	0	0	0	0	0	0	0	0		0	0	0	0	0		0	0	0	0	0		0
13320541			0	0	0	0	0	0	0	0	0	0	0	0		0	0	0	0	0		0	0	0	0	0		0
13320543			0	0	0	0	0	0	0	0	0	0	0	0		0	0	0	0	0		0	0	0	0	0		0
13320545			0	0	0	0	0	0	0	0	0	0	0	0		0	0	0	0	0		0	0	0	0	0		0
13320547			0	0	0	0	0	0	0	0	0	0	0	0		0	0	0	0	0		0	0	0	0	0		0
13320549			0	0	0	0	0	0	0	0	0	0	0	0		0	0	0	0	0		0	0	0	0	0		0
13320551			0	0	0	0	0	0	0	0	0	0	0	0		0	0	0	0	0		0	0	0	0	0		0
13320553			0	0	0	0	0	0	0	0	0	0	0	0		0	0	0	0	0		0	0	0	0	0		0
13320555			0	0	0	0	0	0	0	0	0	0	0	0		0	0	0	0	0		0	0	0	0	0		0
13320557			0	0	0	0	0	0	0	0	0	0	0	0		0	0	0	0	0		0	0	0	0	0		0
13320559			0	0	0	0	0	0	0	0	0	0	0	0		0	0	0	0	0		0	0	0	0	0		0
13320561			0	0	0	0	0	0	0	0	0	0	0	0		0	0	0	0	0		0	0	0	0	0		0
13320563			0	0	0	0	0	0	0	0	0	0	0	0		0	0	0	0	0		0	0	0	0	0		0
13320565			0	0	0	0	0	0	0	0	0	0	0	0		0	0	0	0	0		0	0	0	0	0		0
13320567			0	0	0	0	0	0	0	0	0	0	0	0		0	0	0	0	0		0	0	0	0	0		0
13320569			0	0	0	0	0	0	0	0	0	0	0	0		0	0	0	0	0		0	0	0	0	0		0
13320571			0	0	0	0	0	0	0	0	0	0	0	0		0	0	0	0	0		0	0	0	0	0		0
13320573			0	0	0	0	0	0	0	0	0	0	0	0		0	0	0	0	0		0	0	0	0	0		0
13320575			0	0	0	0	0	0	0	0	0	0	0	0		0	0	0	0	0		0	0	0	0	0		0
13320577			0	0	0	0	0	0	0	0	0	0	0	0		0	0	0	0	0		0	0	0	0	0		0
13320579			0	0	0	0	0	0	0	0	0	0	0	0		0	0	0	0	0		0	0	0	0	0		0
13320581			0	0	0	0	0	0	0	0	0	0	0	0		0	0	0	0	0		0	0	0	0	0		0
13320583			0	0	0	0	0	0	0	0	0	0	0	0		0	0	0	0	0		0	0	0	0	0		0
13320585			0	0	0	0	0	0	0	0	0	0	0	0		0	0	0	0	0		0	0	0	0	0		0
13320587			0	0	0	0	0	0	0	0	0	0	0	0		0	0	0	0	0		0	0	0	0	0		0
13320589			0	0	1	0	0	0	0	0	1	0	0	0		0	0	0	0	0		0	0	0	0	1		0
13320591			0	0	0	0	0	0	0	0	0	0	0	0		0	0	0	0	0		0	0	0	0	0		0
13320593			0	0	0	0	0	0	0	0	0	0	0	0		0	0	0	0	0		0	0	0	0	0		0
13320595			0	0	0	0	0	0	0	0	0	0	0	0		0	0	0	0	0		0	0	0	0	0		0
13320597			0	0	0	0	0	0	0	0	0	0	0	0		0	0	0	0	0		0	0	0	0	0		0
13320599			0	0	0	0	0	0	0	0	0	0	0	0		0	0	0	0	0		0	0	0	0	0		0
13320601			0	0	0	0	0	0	0	0	0	0	0	0		0	0	0	0	0		0	0	0	0	0		0
13320603			0	0	0	0	0	0	0	0	0	0	0	0		0	0	0	0	0		0	0	0	0	0		0
13320605			0	0	0	0	0	0	0	0	0	0	0	0		0	0	0	0	0		0	0	0	0	0		0
13320607			0	0	0	0	0	0	0	0	0	0	0	0		0	0	0	0	0		0	0	0	0	0		0
13320609			0	0	0	0	0	0	0	0	0	0	0	0		0	0	0	0	0		0	0	0	0	0		0
13320611			0	0	0	0	0	0	0	0	0	0	0	0		0	0	0	0	0		0	0	0	0	0		0
13320613			0	0	0	0	0	0	0	0	0	0	0	0		0	0	0	0	0		0	0	0	0	0		0
13320615			0	0	0	0	0	0	0	0	0	0	0	0		0	0	0	0	0		0	0	0	0	0		0
13320617			0	0	0	0	0	0	0	0	0	0	0	0		0	0	0	0	0		0	0	0	0	0		0
13320619			0	0	0	0	0	0	0	0	0	0	0	0		0	0	0	0	0		0	0	0	0	0		0
13320621			0	0	0	0	0	0	0	0	0	0	0	0		0	0	0	0	0		0	0	0	0	0		0
13320623			0	0	0	0	0	0	0	0	0	0	0	0		0	0	0	0	0		0	0	0	0	0		0
13320625			0	0	0	0	0	0	0	0	0	0	0	0		0	0	0	0	0		0	0	0	0	0		0
13320627			0	0	0	0	0	0	0	0	0	0	0	0		0	0	0	0	0		0	0	0	0	0		0
13320629			0	0	0	0	0	0	0	0	0	0	0	0		0	0	0	0	0		0	0	0	0	0		0
13320631			0	0	0	0	0	0	0	0	0	0	0	0		0	0	0	0	0		0	0	0	0	0		0
13320633			0	0	0	0	0	0	0	0	0	0	0	0		0	0	0	0	0		0	0	0	0	0		0
13320635			0	0	0	0	0	0	0	0	0	0	0	0		0	0	0	0	0		0	0	0	0	0		0
13320637			0	0	0	0	0	0	0	0	0	0	0	0		0	0	0	0	0		0	0	0	0	0		0
13320639			0	0	0	0	0	0	0	0	0	0	0	0		0	0	0	0	0		0	0	0	0	0		0
13320641			0	0	0	0	0	0	0	0	0	0	0	0		0	0	0	0	0		0	0	0	0	0		0
13320643			0	0	0	0	0	0	0	0	0	0	0	0		0	0	0	0	0		0	0	0	0	0		0
13320645			0	0	0	0	0	0	0	0	0	0	0	0		0	0	0	0	0		0	0	0	0	0		0
13320647			0	0	0	0	0	0	0	0	1	0	0	0		0	0	0	0	0		0	0	0	0	1		0
13320649			0	0	0	0	0	0	0	0	0	0	0	0		0	0	0	0	0		0	0	0	0	0		0
13320651			0	0	0	0	0	0	0	0	0	0	0	0		0	0	0	0	0		0	0	0	0	0		0
13320653			0	0	0	0	0	0	0	0	0	0	0	0		0	0	0	0	0		0	0	0	0	0		0
13320655			0	0	0	0	0	0	0	0	0	0	0	0		0	0	0	0	0		0	0	0	0	0		0
13320657			0	0	0	0	0	0	0	0	0	0	0	0		0	0	0	0	0		0	0	0	0	0		0
13320659			0	0	0	0	0	0	0	0	0	0	0	0		0	0	0	0	0		0	0	0	0	0		0
13320661			0	0	0	0	0	0	0	0	0	0	0	0		0	0	0	0	0		0	0	0	0	0		0
13320663			0	0	0	0	0	0	0	0	0	0	0	0		0	0	0	0	0		0	0	0	0	0		0
13320665			0	-1	0	0	0	0	0	0	0	0	0	0		0	0	0	0	0		0	0	0	1	0		0
13320667			0	0	0	0	0	0	0	0	0	0	0	0		0	0	0	0	0		0	0	0	0	0		0
13320669			0	0	0	0	0	0	0	0	0	0	0	0		0	0	0	0	0		0	0	0	0	0		0
13320671			0	0	0	0	0	0	0	0	0	0	0	0		0	0	0	0	0		0	0	0	0	0		0
13320673			0	0	0	0	0	0	0	0	0	0	0	0		0	0	0	0	0		0	0	0	0	0		0
13320675			0	0	0	0	0	0	0	0	0	0	0	0		0	0	0	0	0		0	0	0	0	0		0
13320677			0	0	0	0	0	0	0	0	0	0	0	0		0	0	0	0	0		0	0	0	0	0		0
13320679			0	0	0	0	0	0	0	0	0	0	0	0		0	0	0	0	0		0	0	0	0	0		0
13320681			0	0	0	0	0	0	0	0	0	0	0	0		0	0	0	0	0		0	0	0	0	0		0
13320683			0	0	0	0	0	0	0	0	0	0	0	0		0	0	0	0	0		0	0	0	0	0		0
13320685			0	0	0	0	0	0	0	0	0	0	0	0		0	0	0	0	0		0	0	0	0	0		0
13320687			0	0	0	0	0	0	0	0	0	0	0	0		0	0	0	0	0		0	0	0	0	0		0
13320689			0	0	0	0	0	0	0	0	0	0	0	0		0	0	0	0	0		0	0	0	0	0		0
13320691			0	0	0	0	0	0	0	0	0	0	0	0		0	0	0	0	0		0	0	0	0	0		0
13320693			0	0	0	0	0	0	0	0	0	0	0	0		0	0	0	0	0		0	0	0	0	0		0
13320695			0	0	0	0	0	0	0	0	0	0	0	0		0	0	0	0	0		0	0	0	0	0		0
13320697			0	0	0	0	0	0	0	0	0	0	0	0		0	0	0	0	0		0	0	0	0	0		0
13320699			0	0	0	0	0	0	0	0	0	0	0	0		0	0	0	0	0		0	0	0	0	0		0
13320701			0	0	0	0	0	0	0	0	0	0	0	0		0	0	0	0	0		0	0	0	0	0		0
13320703			0	0	0	0	0	0	0	0	0	0	0	0		0	0	0	0	0		0	0	0	0	0		0
13320705			0	-1	0	0	0	0	0	0	0	0	0	0		0	0	0	0	0		0	0	0	1	0		0
13320707			0	0	0	0	0	0	0	0	0	0	0	0		0	0	0	0	0		0	0	0	0	0		0
13320709			0	0	0	0	0	0	0	0	0	0	0	0		0	0	0	0	0		0	0	0	0	0		0
13320711			0	0	0	0	0	0	0	0	0	0	0	0		0	0	0	0	0		0	0	0	0	0		0
13320713			0	0	0	0	0	0	0	0	0	0	0	0		0	0	0	0	0		0	0	0	0	0		0
13320715			0	0	0	0	0	0	0	0	0	0	0	0		0	0	0	0	0		0	0	0	0	0		0
13320717			0	0	0	0	0	0	0	0	0	0	0	0		0	0	0	0	0		0	0	0	0	0		0
13320719			0	0	0	0	0	0	0	0	0	0	0	0		0	0	0	0	0		0	0	0	0	0		0
13320721			0	0	0	0	0	0	0	0	0	0	0	0		0	0	0	0	0		0	0	0	0	0		0
13320723			0	0	0	0	0	0	0	0	0	0	0	0		0	0	0	0	0		0	0	0	0	0		0
13320725			0	0	0	0	0	0	0	0	0	0	0	0		0	0	0	0	0		0	0	0	0	0		0
13320727			0	0	0	0	0	0	0	0	0	0	0	0		0	0	0	0	0		0	0	0	0	0		0
13320729			0	0	0	0	0	0	0	0	0	0	0	0		0	0	0	0	0		0	0	0	0	0		0
13320731			0	0	0	0	0	0	0	0	0	0	0	0		0	0	0	0	0		0	0	0	0	0		0
13320733			0	0	0	0	0	0	0	0	0	0	0	0		0	0	0	0	0		0	0	0	0	0		0
13320735			0	0	0	0	0	0	0	0	0	0	0	0		0	0	0	0	0		0	0	0	0	0		0
13320737			0	0	0	0	0	0	0	0	1	0	0	0		0	0	0	0	0		0	0	0	0	1		0
13320739			0	0	0	0	0	0	0	0	0	0	0	0		0	0	0	0	0		0	0	0	0	0		0
13320741			0	0	0	0	0	0	0	0	0	0	0	0		0	0	0	0	0		0	0	0	0	0		0
13320743			0	0	0	0	0	0	0	0	0	0	0	0		0	0	0	0	0		0	0	0	0	0		0
13320745			0	0	0	0	0	0	0	0	0	0	0	0		0	0	0	0	0		0	0	0	0	0		0
13320747			0	0	0	0	0	0	0	0	0	0	0	0		0	0	0	0	0		0	0	0	0	0		0
13320749			0	0	0	0	0	0	0	0	0	0	0	0		0	0	0	0	0		0	0	0	0	0		0
13320751			0	0	0	0	0	0	0	0	0	0	0	0		0	0	0	0	0		0	0	0	0	0		0
13320753			0	0	0	0	0	0	0	0	0	0	0	0		0	0	0	0	0		0	0	0	0	0		0
13320755			0	0	0	0	0	0	0	0	0	0	0	0		0	0	0	0	0		0	0	0	0	0		0
13320757			0	0	0	0	0	0	0	0	0	0	0	0		0	0	0	0	0		0	0	0	0	0		0
13320759			0	0	0	0	0	0	0	0	0	0	0	0		0	0	0	0	0		0	0	0	0	0		0
13320761			0	0	0	0	0	0	0	0	0	0	0	0		0	0	0	0	0		0	0	0	0	0		0
13320763			0	0	0	0	0	0	0	0	0	0	0	0		0	0	0	0	0		0	0	0	0	0		0
13320765			0	0	0	0	0	0	0	0	0	0	0	0		0	0	0	0	0		0	0	0	0	0		0
13320767			0	0	0	0	0	0	0	0	0	0	0	0		0	0	0	0	0		0	0	0	0	0		0
13320769			0	0	0	0	0	0	0	0	0	0	0	0		0	0	0	0	0		0	0	0	0	0		0
13320771			0	0	0	0	0	0	0	0	0	0	0	0		0	0	0	0	0		0	0	0	0	0		0
13320773			0	0	0	0	0	0	0	0	0	0	0	0		0	0	0	0	0		0	0	0	0	0		0
13320775			0	0	0	0	0	0	0	0	0	0	0	0		0	0	0	0	0		0	0	0	0	0		0
13320777			0	0	0	0	0	0	0	0	0	0	0	0		0	0	0	0	0		0	0	0	0	0		0
13320779			0	0	0	0	0	0	0	0	0	0	0	0		0	0	0	0	0		0	0	0	0	0		0
13320781			0	0	0	0	0	0	0	0	0	0	0	0		0	0	0	0	0		0	0	0	0	0		0
13320783			0	0	0	0	0	0	0	0	0	0	0	0		0	0	0	0	0		0	0	0	0	0		0
13320785			0	0	0	0	0	0	0	0	0	0	0	0		0	0	0	0	0		0	0	0	0	0		0
13320787			0	0	0	0	0	0	0	0	0	0	0	0		0	0	0	0	0		0	0	0	0	0		0
13320789			0	0	0	0	0	0	0	0	0	0	0	0		0	0	0	0	0		0	0	0	0	0		0
13320791			0	0	0	0	0	0	0	0	0	0	0	0		0	0	0	0	0		0	0	0	0	0		0
13320793			0	0	0	0	0	0	0	0	0	0	0	0		0	0	0	0	0		0	0	0	0	0		0
13320795			0	0	0	0	0	0	0	0	0	0	0	0		0	0	0	0	0		0	0	0	0	0		0
13320797			0	0	0	0	0	0	0	0	0	0	0	0		0	0	0	0	0		0	0	0	0	0		0
13320799			0	0	0	0	0	0	0	0	0	0	0	0		0	0	0	0	0		0	0	0	0	0		0
13320801			0	0	0	0	0	0	0	0	0	0	0	0		0	0	0	0	0		0	0	0	0	0		0
13320803			0	0	0	0	0	0	0	0	0	0	0	0		0	0	0	0	0		0	0	0	0	0		0
13320805			0	0	0	0	0	0	0	0	0	0	0	0		0	0	0	0	0		0	0	0	0	0		0
13320807			0	0	0	0	0	0	0	0	0	0	0	0		0	0	0	0	0		0	0	0	0	0		0
13320809			0	0	0	0	0	0	0	0	0	0	0	0		0	0	0	0	0		0	0	0	0	0		0
13320811			0	0	0	0	0	0	0	0	0	0	0	0		0	0	0	0	0		0	0	0	0	0		0
13320813			0	0	0	0	0	0	0	0	0	0	0	0		0	0	0	0	0		0	0	0	0	0		0
13320815			0	0	0	0	0	0	0	0	1	0	0	0		0	0	0	0	0		0	0	0	0	1		0
13320817			0	0	0	0	0	0	0	0	0	0	0	0		0	0	0	0	0		0	0	0	0	0		0
13320819			0	0	0	0	0	0	0	0	0	0	0	0		0	0	0	0	0		0	0	0	0	0		0
13320821			0	0	0	0	0	0	0	0	0	0	0	0		0	0	0	0	0		0	0	0	0	0		0
13320823			0	0	0	0	0	0	0	0	0	0	0	0		0	0	0	0	0		0	0	0	0	0		0
13320825			0	0	0	0	0	0	0	0	0	0	0	0		0	0	0	0	0		0	0	0	0	0		0
13320827			0	0	0	0	0	0	0	0	0	0	0	0		0	0	0	0	0		0	0	0	0	0		0
13320829			0	0	0	0	0	0	0	0	0	0	0	0		0	0	0	0	0		0	0	0	0	0		0
13320831			0	0	0	0	0	0	0	0	0	0	0	0		0	0	0	0	0		0	0	0	0	0		0
13320833			0	0	0	0	0	0	0	0	0	0	0	0		0	0	0	0	0		0	0	0	0	0		0
13320835			0	0	0	0	0	0	0	0	0	0	0	0		0	0	0	0	0		0	0	0	0	0		0
13320837			0	0	0	0	0	0	0	0	0	0	0	0		0	0	0	0	0		0	0	0	0	0		0
13320839			0	0	0	0	0	0	0	0	0	0	0	0		0	0	0	0	0		0	0	0	0	0		0
13320841			0	0	0	0	0	0	0	0	0	0	0	0		0	0	0	0	0		0	0	0	0	0		0
13320843			0	0	0	0	0	0	0	0	0	0	0	0		0	0	0	0	0		0	0	0	0	0		0
13320845			0	0	0	0	0	0	0	0	0	0	0	0		0	0	0	0	0		0	0	0	0	0		0
13320847			0	0	0	0	0	0	0	0	0	0	0	0		0	0	0	0	0		0	0	0	0	0		0
13320849			0	0	0	0	0	0	0	0	0	0	0	0		0	0	0	0	0		0	0	0	0	0		0
13320851			0	0	0	0	0	0	0	0	0	0	0	0		0	0	0	0	0		0	0	0	0	0		0
13320853			0	0	0	0	0	0	0	0	0	0	0	0		0	0	0	0	0		0	0	0	0	0		0
13320855			0	0	0	0	0	0	0	0	0	0	0	0		0	0	0	0	0		0	0	0	0	0		0
13320857			0	0	0	0	0	0	0	0	0	0	0	0		0	0	0	0	0		0	0	0	0	0		0
13320859			0	0	0	0	0	0	0	0	0	0	0	0		0	0	0	0	0		0	0	0	0	0		0
13320861			0	0	0	0	0	0	0	0	0	0	0	0		0	0	0	0	0		0	0	0	0	0		0
13320863			0	0	0	0	0	0	0	0	0	0	0	0		0	0	0	0	0		0	0	0	0	0		0
13320865			0	0	0	0	0	0	0	0	0	0	0	0		0	0	0	0	0		0	0	0	0	0		0
13320867			0	0	0	0	0	0	0	0	0	0	0	0		0	0	0	0	0		0	0	0	0	0		0
13320869			0	0	0	0	0	0	0	0	0	0	0	0		0	0	0	0	0		0	0	0	0	0		0
13320871			0	0	0	0	0	0	0	0	0	0	0	0		0	0	0	0	0		0	0	0	0	0		0
13320873			0	-1	0	0	0	0	0	0	0	0	0	0		0	0	0	0	0		0	0	0	1	0		0
13320875			0	0	0	0	0	0	0	0	0	0	0	0		0	0	0	0	0		0	0	0	0	0		0
13320877			0	0	0	0	0	0	0	0	0	0	0	0		0	0	0	0	0		0	0	0	0	0		0
13320879			0	0	0	0	0	0	0	0	0	0	0	0		0	0	0	0	0		0	0	0	0	0		0
13320881			0	0	0	0	0	0	0	0	0	0	0	0		0	0	0	0	0		0	0	0	0	0		0
13320883			0	0	0	0	0	0	0	0	0	0	0	0		0	0	0	0	0		0	0	0	0	0		0
13320885			0	0	0	0	0	0	0	0	1	0	0	0		0	0	0	0	0		0	0	0	0	1		0
13320887			0	0	0	0	0	0	0	0	0	0	0	0		0	0	0	0	0		0	0	0	0	0		0
13320889			0	0	0	0	0	0	0	0	0	0	0	0		0	0	0	0	0		0	0	0	0	0		0
13320891			0	0	0	0	0	0	0	0	0	0	0	0		0	0	0	0	0		0	0	0	0	0		0
13320893			0	0	0	0	1	0	0	0	0	0	0	0		0	0	0	0	0		0	0	1	0	0		0
13320895			0	0	0	0	0	0	0	0	0	0	0	0		0	0	0	0	0		0	0	0	0	0		0
13320897			0	0	0	0	0	0	0	0	0	0	0	0		0	0	0	0	0		0	0	0	0	0		0
13320899			0	0	0	0	0	0	0	0	0	0	0	0		0	0	0	0	0		0	0	0	0	0		0
13320901			0	0	0	0	0	0	0	0	0	0	0	0		0	0	0	0	0		0	0	0	0	0		0
13320903			0	0	0	0	0	0	0	0	0	0	0	0		0	0	0	0	0		0	0	0	0	0		0
13320905			0	0	0	0	0	0	0	0	0	0	0	0		0	0	0	0	0		0	0	0	0	0		0
13320907			0	0	0	0	0	0	0	0	0	0	0	0		0	0	0	0	0		0	0	0	0	0		0
13320909			0	0	0	0	0	0	0	0	0	0	0	0		0	0	0	0	0		0	0	0	0	0		0
13320911			0	0	0	0	0	0	0	0	0	0	0	0		0	0	0	0	0		0	0	0	0	0		0
13320913			0	0	0	0	0	0	0	0	0	0	0	0		0	0	0	0	0		0	0	0	0	0		0
13320915			0	0	0	0	0	0	0	0	0	0	0	0		0	0	0	0	0		0	0	0	0	0		0
13320917			0	0	0	0	0	0	0	0	0	0	0	0		0	0	0	0	0		0	0	0	0	0		0
13320919			0	0	0	0	0	0	0	0	0	0	0	0		0	0	0	0	0		0	0	0	0	0		0
13320921			0	0	0	0	0	0	0	0	0	0	0	0		0	0	0	0	0		0	0	0	0	0		0
13320923			0	0	0	0	0	0	0	0	0	0	0	0		0	0	0	0	0		0	0	0	0	0		0
13320925			0	0	0	0	0	0	0	0	1	0	0	0		0	0	0	0	0		0	0	0	0	1		0
13320927			0	0	0	0	0	0	0	0	0	1	1	0		0	1	0	0	0		0	0	1	0	0		0
13320929			0	0	0	0	0	0	0	0	0	0	0	0		0	0	0	0	0		0	0	0	0	0		0
13320931			0	0	0	0	0	0	0	0	0	0	0	0		0	0	0	0	0		0	0	0	0	0		0
13320933			0	0	0	0	0	0	0	0	0	0	0	0		0	0	0	0	0		0	0	0	0	0		0
13320935			0	0	0	0	0	0	0	0	0	0	0	0		0	0	0	0	0		0	0	0	0	0		0
13320937			0	0	0	0	0	0	0	0	0	0	0	0		0	0	0	0	0		0	0	0	0	0		0
13320939			0	0	0	0	0	0	0	0	0	0	0	0		0	0	0	0	0		0	0	0	0	0		0
13320941			0	0	0	0	0	0	0	0	0	0	0	0		0	0	0	0	0		0	0	0	0	0		0
13320943			0	0	0	0	0	0	0	0	0	0	0	0		0	0	0	0	0		0	0	0	0	0		0
13320945			0	0	0	0	0	0	0	0	0	0	0	0		0	0	0	0	0		0	0	0	0	0		0
13320947			0	0	0	0	0	0	0	0	0	0	0	0		0	0	0	0	0		0	0	0	0	0		0
13320949			0	0	0	0	0	0	0	0	0	0	0	0		0	0	0	0	0		0	0	0	0	0		0
13320951			0	0	0	0	0	0	0	0	0	0	0	0		0	0	0	0	0		0	0	0	0	0		0
13320953			0	0	0	0	0	0	0	0	0	0	0	0		0	0	0	0	0		0	0	0	0	0		0
13320955			0	0	0	0	0	0	0	0	0	0	0	0		0	0	0	0	0		0	0	0	0	0		0
13320957			0	0	0	0	0	0	0	0	0	0	0	0		0	0	0	0	0		0	0	0	0	0		0
13320959			0	0	0	0	0	0	0	0	0	0	0	0		0	0	0	0	0		0	0	0	0	0		0
13320961			0	0	0	0	0	0	0	0	0	0	0	0		0	0	0	0	0		0	0	0	0	0		0
13320963			0	0	0	0	0	0	0	0	0	0	0	0		0	0	0	0	0		0	0	0	0	0		0
13320965			0	0	0	0	0	0	0	0	0	0	0	0		0	0	0	0	0		0	0	0	0	0		0
13320967			0	0	0	0	0	0	0	0	0	0	0	0		0	0	0	0	0		0	0	0	0	0		0
13320969			0	0	0	0	0	0	0	0	0	0	0	0		0	0	0	0	0		0	0	0	0	0		0
13320971			0	0	0	0	0	0	0	0	0	0	0	0		0	0	0	0	0		0	0	0	0	0		0
13320973			0	0	0	0	0	0	0	0	0	0	0	0		0	0	0	0	0		0	0	0	0	0		0
13320975			0	0	0	0	0	0	0	0	0	0	0	0		0	0	0	0	0		0	0	0	0	0		0
13320977			0	0	0	0	0	0	0	0	0	0	0	0		0	0	0	0	0		0	0	0	0	0		0
13320979			0	0	0	0	0	0	0	0	0	0	0	0		0	0	0	0	0		0	0	0	0	0		0
13320981			0	0	0	0	0	0	0	0	0	0	0	0		0	0	0	0	0		0	0	0	0	0		0
13320983			0	0	0	0	0	0	0	0	0	0	0	0		0	0	0	0	0		0	0	0	0	0		0
13320985			0	0	0	0	0	0	0	0	0	0	0	0		0	0	0	0	0		0	0	0	0	0		0
13320987			0	0	0	0	0	0	0	0	0	0	0	0		0	0	0	0	0		0	0	0	0	0		0
13320989			0	0	0	0	0	0	0	0	0	0	0	0		0	0	0	0	0		0	0	0	0	0		0
13320991			0	0	0	0	0	0	0	0	0	0	0	0		0	0	0	0	0		0	0	0	0	0		0
13320993			0	0	0	0	0	0	0	0	0	0	0	0		0	0	0	0	0		0	0	0	0	0		0
13320995			0	0	0	0	0	0	0	0	0	0	0	0		0	0	0	0	0		0	0	0	0	0		0
13320997			0	0	0	0	0	0	0	0	0	0	0	0		0	0	0	0	0		0	0	0	0	0		0
13320999			0	0	0	0	0	0	0	0	0	0	0	0		0	0	0	0	0		0	0	0	0	0		0
13321001			0	0	0	0	0	0	0	0	0	0	0	0		0	0	0	0	0		0	0	0	0	0		0
13321003			0	0	0	0	0	0	0	0	0	0	0	0		0	0	0	0	0		0	0	0	0	0		0
13321005			0	0	0	0	0	0	0	0	0	0	0	0		0	0	0	0	0		0	0	0	0	0		0
13321007			0	1	1	0	1	0	0	1	1	1	1	0		0	1	0	1	0		0	0	1	0	1		0
13321009			0	0	0	0	1	0	0	0	1	1	1	-1		0	1	0	0	0		0	0	1	0	1		0
13321011			0	0	1	1	1	0	0	1	1	0	1	0		0	1	0	1	0		0	0	1	0	1		0
13321013			0	0	0	0	0	0	0	0	0	0	0	0		0	0	0	0	0		0	0	0	0	0		0
13321015			0	0	0	0	0	0	0	0	0	0	0	0		0	0	0	0	0		0	0	0	0	0		0
13321017			0	0	0	0	0	0	0	0	0	0	0	0		0	0	0	0	0		0	0	0	0	0		0
13321019			0	0	0	0	0	0	0	0	0	0	0	0		0	0	0	0	0		0	0	0	0	0		0
13321021			0	0	0	0	0	0	0	0	0	0	0	0		0	0	0	0	0		0	0	0	0	0		0
13321023			0	0	0	0	0	0	0	0	0	0	0	0		0	0	0	0	0		0	0	0	0	0		0
13321025			0	0	0	0	0	0	0	0	0	0	0	0		0	0	0	0	0		0	0	0	0	0		0
13321027			0	0	0	0	0	0	0	0	0	0	0	0		0	0	0	0	0		0	0	0	0	0		0
13321029			0	0	0	0	0	0	0	0	0	0	0	0		0	0	0	0	0		0	0	0	0	0		0
13321031			0	0	0	0	0	0	0	0	1	0	0	0		0	0	0	0	0		0	0	0	0	1		0
13321033			0	0	0	0	0	0	0	0	0	0	0	0		0	0	0	0	0		0	0	0	0	0		0
13321035			0	0	0	0	0	0	0	0	0	0	0	0		0	0	0	0	0		0	0	0	0	0		0
13321037			0	0	0	0	0	0	0	0	0	0	0	0		0	0	0	0	0		0	0	0	0	0		0
13321039			0	0	0	0	0	0	0	0	0	0	0	0		0	0	0	0	0		0	0	0	0	0		0
13321041			0	0	0	0	0	0	0	0	0	0	0	0		0	0	0	0	0		0	0	0	0	0		0
13321043			0	0	0	0	0	0	0	0	0	0	0	0		0	0	0	0	0		0	0	0	0	0		0
13321045			0	0	0	0	0	0	0	0	0	0	0	0		0	0	0	0	0		0	0	0	0	0		0
13321047			0	0	0	0	0	0	0	0	0	0	0	0		0	0	0	0	0		0	0	0	0	0		0
13321049			0	0	0	0	0	0	0	0	0	0	0	0		0	0	0	0	0		0	0	0	0	0		0
13321051			-1	0	0	0	0	0	0	0	0	0	0	0		0	0	0	0	0		1	0	0	0	0		0
13321053			0	0	0	0	0	0	0	0	0	0	0	0		0	0	0	0	0		0	0	0	0	0		0
13321055			0	0	0	0	0	0	0	0	0	0	0	0		0	0	0	0	0		0	0	0	0	0		0
13321057			0	0	0	0	0	0	0	0	0	0	0	0		0	0	0	0	0		0	0	0	0	0		0
13321059			0	0	0	0	0	0	0	0	0	0	0	0		0	0	0	0	0		0	0	0	0	0		0
13321061			0	0	0	0	0	0	0	0	0	0	0	0		0	0	0	0	0		0	0	0	0	0		0
13321063			0	0	0	0	0	0	0	0	1	0	0	0		0	0	0	0	0		0	0	0	0	1		0
13321065			0	0	0	0	0	0	0	0	0	0	0	0		0	0	0	0	0		0	0	0	0	0		0
13321067			0	0	0	0	0	0	0	0	0	0	0	0		0	0	0	0	0		0	0	0	0	0		0
13321069			0	0	0	0	0	0	0	0	0	0	0	0		0	0	0	0	0		0	0	0	0	0		0
13321071			0	0	0	0	0	0	0	0	0	0	0	0		0	0	0	0	0		0	0	0	0	0		0
13321073			0	0	0	0	0	0	0	0	0	0	0	0		0	0	0	0	0		0	0	0	0	0		0
13321075			0	0	0	0	0	0	0	0	0	0	0	0		0	0	0	0	0		0	0	0	0	0		0
13321077			0	0	0	0	0	0	0	0	0	0	0	0		0	0	0	0	0		0	0	0	0	0		0
13321079			0	0	0	0	0	0	0	0	0	0	0	0		0	0	0	0	0		0	0	0	0	0		0
13321081			0	0	0	0	0	0	0	0	0	0	0	0		0	0	0	0	0		0	0	0	0	0		0
13321083			0	0	0	0	0	0	0	0	0	0	0	0		0	0	0	0	0		0	0	0	0	0		0
13321085			0	0	0	0	0	0	0	0	0	0	0	0		0	0	0	0	0		0	0	0	0	0		0
13321087			0	0	0	0	0	0	0	0	0	0	0	0		0	0	0	0	0		0	0	0	0	0		0
13321089			0	0	0	0	0	0	0	0	0	0	0	0		0	0	0	0	0		0	0	0	0	0		0
13321091			0	0	0	0	0	0	0	0	0	0	0	0		0	0	0	0	0		0	0	0	0	0		0
13321093			0	0	0	0	0	0	0	0	0	0	0	0		0	0	0	0	0		0	0	0	0	0		0
13321095			0	0	0	0	0	0	0	0	0	0	0	0		0	0	0	0	0		0	0	0	0	0		0
13321097			0	0	0	0	0	0	0	0	0	0	0	0		0	0	0	0	0		0	0	0	0	0		0
13321099			0	0	0	0	0	0	0	0	0	0	0	0		0	0	0	0	0		0	0	0	0	0		0
13321101			0	0	0	0	0	0	0	0	0	0	0	0		0	0	0	0	0		0	0	0	0	0		0
13321103			0	0	0	0	0	0	0	0	0	0	0	0		0	0	0	0	0		0	0	0	0	0		0
13321105			0	0	0	0	0	0	0	0	0	0	0	0		0	0	0	0	0		0	0	0	0	0		0
13321107			0	0	0	0	0	0	0	0	0	0	0	0		0	0	0	0	0		0	0	0	0	0		0
13321109			0	0	0	0	0	0	0	0	0	0	0	0		0	0	0	0	0		0	0	0	0	0		0
13321111			0	0	0	0	0	0	0	0	0	0	0	0		0	0	0	0	0		0	0	0	0	0		0
13321113			0	0	0	0	0	0	0	0	0	0	0	0		0	0	0	0	0		0	0	0	0	0		0
13321115			0	0	0	0	0	0	0	0	0	0	0	0		0	0	0	0	0		0	0	0	0	0		0
13321117			0	0	0	0	0	0	0	0	0	0	0	0		0	0	0	0	0		0	0	0	0	0		0
13321119			0	0	0	0	0	0	0	0	0	0	0	0		0	0	0	0	0		0	0	0	0	0		0
13321121			0	0	0	0	0	0	0	0	0	0	0	0		0	0	0	0	0		0	0	0	0	0		0
13321123			0	0	0	0	0	0	0	0	0	0	0	0		0	0	0	0	0		0	0	0	0	0		0
13321125			0	0	0	0	0	0	0	0	0	0	0	0		0	0	0	0	0		0	0	0	0	0		0
13321127			0	0	0	0	0	0	0	0	0	0	0	0		0	0	0	0	0		0	0	0	0	0		0
13321129			0	0	0	0	0	0	0	0	0	0	0	0		0	0	0	0	0		0	0	0	0	0		0
13321131			0	0	0	0	0	0	0	0	0	0	0	0		0	0	0	0	0		0	0	0	0	0		0
13321133			0	0	0	0	0	0	0	0	0	0	0	0		0	0	0	0	0		0	0	0	0	0		0
13321135			0	0	0	0	0	0	0	0	0	0	0	0		0	0	0	0	0		0	0	0	0	0		0
13321137			0	0	0	0	0	0	0	0	0	0	0	0		0	0	0	0	0		0	0	0	0	0		0
13321139			0	0	0	0	0	0	0	0	0	0	0	0		0	0	0	0	0		0	0	0	0	0		0
13321141			0	0	0	0	0	0	0	0	0	0	0	0		0	0	0	0	0		0	0	0	0	0		0
13321143			0	0	0	0	0	0	0	0	0	0	0	0		0	0	0	0	0		0	0	0	0	0		0
13321145			0	0	0	0	0	0	0	0	0	0	0	0		0	0	0	0	0		0	0	0	0	0		0
13321147			0	0	0	0	0	0	0	0	0	0	0	0		0	0	0	0	0		0	0	0	0	0		0
13321149			0	0	0	0	0	0	0	0	0	0	0	0		0	0	0	0	0		0	0	0	0	0		0
13321151			0	0	0	0	0	0	0	0	0	0	0	0		0	0	0	0	0		0	0	0	0	0		0
13321153			0	0	0	0	0	0	0	0	0	0	0	0		0	0	0	0	0		0	0	0	0	0		0
13321155			0	0	0	0	0	0	0	0	0	0	0	0		0	0	0	0	0		0	0	0	0	0		0
13321157			0	0	0	0	0	0	0	0	0	0	0	0		0	0	0	0	0		0	0	0	0	0		0
13321159			0	-1	0	0	0	0	0	0	0	0	0	0		0	0	0	0	0		0	0	0	1	0		0
13321161			0	0	0	0	0	0	0	0	0	0	0	0		0	0	0	0	0		0	0	0	0	0		0
13321163			0	0	0	0	0	0	0	0	0	0	0	0		0	0	0	0	0		0	0	0	0	0		0
13321165			0	0	0	0	0	0	0	0	0	0	0	0		0	0	0	0	0		0	0	0	0	0		0
13321167			0	0	0	0	0	0	0	0	0	0	0	0		0	0	0	0	0		0	0	0	0	0		0
13321169			0	0	0	0	0	0	0	0	0	0	0	0		0	0	0	0	0		0	0	0	0	0		0
13321171			0	0	0	0	0	0	0	0	0	0	0	0		0	0	0	0	0		0	0	0	0	0		0
13321173			0	0	0	0	0	0	0	0	0	0	0	0		0	0	0	0	0		0	0	0	0	0		0
13321175			0	0	0	0	0	0	0	0	0	0	0	0		0	0	0	0	0		0	0	0	0	0		0
13321177			0	0	0	0	0	0	0	0	0	0	0	0		0	0	0	0	0		0	0	0	0	0		0
13321179			0	0	0	0	0	0	0	0	0	0	0	0		0	0	0	0	0		0	0	0	0	0		0
13321181			0	0	0	0	0	0	0	0	0	0	0	0		0	0	0	0	0		0	0	0	0	0		0
13321183			0	0	0	0	0	0	0	0	0	0	0	0		0	0	0	0	0		0	0	0	0	0		0
13321185			0	0	0	0	0	0	0	0	0	0	0	0		0	0	0	0	0		0	0	0	0	0		0
13321187			0	0	0	0	0	0	0	0	0	0	0	0		0	0	0	0	0		0	0	0	0	0		0
13321189			0	0	0	0	0	0	0	0	0	0	0	0		0	0	0	0	0		0	0	0	0	0		0
13321191			0	0	0	0	0	0	0	0	0	0	0	0		0	0	0	0	0		0	0	0	0	0		0
13321193			0	0	0	0	0	0	0	0	0	0	0	0		0	0	0	0	0		0	0	0	0	0		0
13321195			0	0	0	0	0	0	0	0	0	0	0	0		0	0	0	0	0		0	0	0	0	0		0
13321197			0	0	0	0	0	0	0	0	0	0	0	0		0	0	0	0	0		0	0	0	0	0		0
13321199			0	0	0	0	0	0	0	0	0	0	0	0		0	0	0	0	0		0	0	0	0	0		0
13321201			0	0	0	0	0	0	0	0	0	0	0	0		0	0	0	0	0		0	0	0	0	0		0
13321203			0	0	0	0	0	0	0	0	0	0	0	0		0	0	0	0	0		0	0	0	0	0		0
13321205			0	0	0	0	0	0	0	0	0	0	0	0		0	0	0	0	0		0	0	0	0	0		0
13321207			0	0	0	0	0	0	0	0	0	0	0	0		0	0	0	0	0		0	0	0	0	0		0
13321209			0	0	0	0	0	0	0	0	0	0	0	0		0	0	0	0	0		0	0	0	0	0		0
13321211			0	0	0	0	0	0	0	0	0	0	0	0		0	0	0	0	0		0	0	0	0	0		0
13321213			0	0	0	0	0	0	0	0	0	0	0	0		0	0	0	0	0		0	0	0	0	0		0
13321215			0	0	0	0	0	0	0	0	0	0	0	0		0	0	0	0	0		0	0	0	0	0		0
13321217			0	0	0	0	0	0	0	0	0	0	0	0		0	0	0	0	0		0	0	0	0	0		0
13321219			0	0	0	0	0	0	0	0	0	0	0	0		0	0	0	0	0		0	0	0	0	0		0
13321221			0	0	0	0	0	0	0	0	0	0	0	0		0	0	0	0	0		0	0	0	0	0		0
13321223			0	0	0	0	0	0	0	0	0	0	0	0		0	0	0	0	0		0	0	0	0	0		0
13321225			0	0	0	0	0	0	0	0	0	0	0	0		0	0	0	0	0		0	0	0	0	0		0
13321227			0	0	0	0	0	0	0	0	0	0	0	0		0	0	0	0	0		0	0	0	0	0		0
13321229			0	0	0	0	0	0	0	1	0	0	0	0		0	0	0	1	0		0	0	0	0	0		0
13321231			0	0	0	0	0	0	0	0	0	0	0	0		0	0	0	0	0		0	0	0	0	0		0
13321233			0	0	0	0	0	0	0	0	0	0	0	0		0	0	0	0	0		0	0	0	0	0		0
13321235			0	0	0	0	0	0	0	0	0	0	0	0		0	0	0	0	0		0	0	0	0	0		0
13321237			0	0	0	0	0	0	0	0	0	0	0	0		0	0	0	0	0		0	0	0	0	0		0
13321239			0	0	0	0	0	0	0	0	0	0	0	0		0	0	0	0	0		0	0	0	0	0		0
13321241			0	0	0	0	0	0	0	0	0	0	0	0		0	0	0	0	0		0	0	0	0	0		0
13321243			0	0	0	0	0	0	0	0	0	0	0	0		0	0	0	0	0		0	0	0	0	0		0
13321245			0	0	0	0	0	0	0	0	0	0	0	0		0	0	0	0	0		0	0	0	0	0		0
13321247			0	0	0	0	0	0	0	0	0	0	0	0		0	0	0	0	0		0	0	0	0	0		0
13321249			0	0	0	0	0	0	0	0	0	0	0	0		0	0	0	0	0		0	0	0	0	0		0
13321251			0	0	0	0	0	0	0	0	0	0	0	0		0	0	0	0	0		0	0	0	0	0		0
13321253			0	0	0	0	0	0	0	0	0	0	0	0		0	0	0	0	0		0	0	0	0	0		0
13321255			0	0	0	0	0	0	0	0	0	0	0	0		0	0	0	0	0		0	0	0	0	0		0
13321257			0	0	0	0	0	0	0	0	0	0	0	0		0	0	0	0	0		0	0	0	0	0		0
13321259			0	0	0	0	0	0	0	0	0	0	0	0		0	0	0	0	0		0	0	0	0	0		0
13321261			0	0	0	0	0	0	0	0	0	0	0	0		0	0	0	0	0		0	0	0	0	0		0
13321263			0	0	0	0	0	0	0	0	0	0	0	0		0	0	0	0	0		0	0	0	0	0		0
13321265			0	0	0	0	0	0	0	0	0	0	0	0		0	0	0	0	0		0	0	0	0	0		0
13321267			0	0	0	0	0	0	0	0	0	0	0	0		0	0	0	0	0		0	0	0	0	0		0
13321269			0	0	0	0	0	0	0	0	0	0	0	0		0	0	0	0	0		0	0	0	0	0		0
13321271			0	0	0	0	0	0	0	0	0	0	0	0		0	0	0	0	0		0	0	0	0	0		0
13321273			0	0	0	0	0	0	0	0	0	0	0	0		0	0	0	0	0		0	0	0	0	0		0
13321275			0	0	0	0	0	0	0	0	0	0	0	0		0	0	0	0	0		0	0	0	0	0		0
13321277			0	0	0	0	0	0	0	0	1	0	0	0		0	0	0	0	0		0	0	0	0	1		0
13321279			0	0	0	0	0	0	0	0	0	0	0	0		0	0	0	0	0		0	0	0	0	0		0
13321281			0	0	0	0	0	0	0	0	0	0	0	0		0	0	0	0	0		0	0	0	0	0		0
13321283			0	0	0	0	0	0	0	0	0	0	0	0		0	0	0	0	0		0	0	0	0	0		0
13321285			0	0	0	0	0	0	0	0	0	0	0	0		0	0	0	0	0		0	0	0	0	0		0
13321287			0	0	0	0	0	0	0	0	0	0	0	0		0	0	0	0	0		0	0	0	0	0		0
13321289			0	0	0	0	0	0	0	0	0	0	0	0		0	0	0	0	0		0	0	0	0	0		0
13321291			0	0	0	0	0	0	0	0	0	0	0	0		0	0	0	0	0		0	0	0	0	0		0
13321293			0	0	0	0	0	0	0	0	0	0	0	0		0	0	0	0	0		0	0	0	0	0		0
13321295			0	0	0	0	0	0	0	0	0	0	0	0		0	0	0	0	0		0	0	0	0	0		0
13321297			0	0	0	0	0	0	0	0	0	0	0	0		0	0	0	0	0		0	0	0	0	0		0
13321299			0	0	0	0	0	0	0	0	0	0	0	0		0	0	0	0	0		0	0	0	0	0		0
13321301			0	0	0	0	0	0	0	0	0	0	0	0		0	0	0	0	0		0	0	0	0	0		0
13321303			0	0	0	0	0	0	0	0	0	0	0	0		0	0	0	0	0		0	0	0	0	0		0
13321305			0	0	0	0	0	0	0	0	0	0	0	0		0	0	0	0	0		0	0	0	0	0		0
13321307			0	0	0	0	0	0	0	0	0	0	0	0		0	0	0	0	0		0	0	0	0	0		0
13321309			0	0	0	0	0	0	0	0	0	0	0	0		0	0	0	0	0		0	0	0	0	0		0
13321311			0	0	0	0	0	0	0	0	0	0	0	0		0	0	0	0	0		0	0	0	0	0		0
13321313			0	0	0	0	0	0	0	0	0	0	0	0		0	0	0	0	0		0	0	0	0	0		0
13321315			0	0	0	0	0	0	0	0	0	0	0	0		0	0	0	0	0		0	0	0	0	0		0
13321317			0	0	0	0	0	0	0	0	0	0	0	0		0	0	0	0	0		0	0	0	0	0		0
13321319			0	0	0	0	0	0	0	0	0	0	0	0		0	0	0	0	0		0	0	0	0	0		0
13321321			0	0	0	0	0	0	0	0	0	0	0	0		0	0	0	0	0		0	0	0	0	0		0
13321323			0	-1	0	0	0	0	0	0	1	0	0	0		0	0	0	0	0		0	0	0	1	1		0
13321325			0	0	0	0	0	0	0	0	0	0	0	0		0	0	0	0	0		0	0	0	0	0		0
13321327			0	0	0	0	0	0	0	0	0	0	0	0		0	0	0	0	0		0	0	0	0	0		0
13321329			0	0	0	0	0	0	0	0	0	0	0	0		0	0	0	0	0		0	0	0	0	0		0
13321331			0	0	0	0	0	0	0	0	0	0	0	0		0	0	0	0	0		0	0	0	0	0		0
13321333			0	0	0	0	0	0	0	0	0	0	0	0		0	0	0	0	0		0	0	0	0	0		0
13321335			0	0	0	0	0	0	0	0	0	0	0	0		0	0	0	0	0		0	0	0	0	0		0
13321337			0	0	0	0	0	0	0	0	0	0	0	0		0	0	0	0	0		0	0	0	0	0		0
13321339			0	0	0	0	0	0	0	0	0	0	0	0		0	0	0	0	0		0	0	0	0	0		0
13321341			0	0	0	0	0	0	0	0	0	0	0	0		0	0	0	0	0		0	0	0	0	0		0
13321343			0	0	0	0	0	0	0	0	0	0	0	0		0	0	0	0	0		0	0	0	0	0		0
13321345			0	0	0	0	0	0	0	0	0	0	0	0		0	0	0	0	0		0	0	0	0	0		0
13321347			0	0	0	0	0	0	0	0	0	0	0	0		0	0	0	0	0		0	0	0	0	0		0
13321349			0	0	0	0	0	0	0	0	0	0	0	0		0	0	0	0	0		0	0	0	0	0		0
13321351			0	0	0	0	0	0	0	0	0	0	0	0		0	0	0	0	0		0	0	0	0	0		0
13321353			0	0	0	0	0	0	0	0	0	0	0	0		0	0	0	0	0		0	0	0	0	0		0
13321355			0	0	0	0	0	0	0	0	0	0	0	0		0	0	0	0	0		0	0	0	0	0		0
13321357			0	0	0	0	0	0	0	0	0	0	0	0		0	0	0	0	0		0	0	0	0	0		0
13321359			0	0	0	0	0	0	0	0	0	0	0	0		0	0	0	0	0		0	0	0	0	0		0
13321361			0	0	0	0	0	0	0	0	0	0	0	0		0	0	0	0	0		0	0	0	0	0		0
13321363			0	0	0	0	0	0	0	0	0	0	0	0		0	0	0	0	0		0	0	0	0	0		0
13321365			0	0	0	0	0	0	0	0	0	0	0	0		0	0	0	0	0		0	0	0	0	0		0
13321367			0	0	0	0	0	0	0	0	0	0	0	0		0	0	0	0	0		0	0	0	0	0		0
13321369			0	0	0	0	0	0	0	0	0	0	0	0		0	0	0	0	0		0	0	0	0	0		0
13321371			0	0	0	0	0	0	0	0	0	0	0	0		0	0	0	0	0		0	0	0	0	0		0
13321373			0	0	0	0	0	0	0	0	0	0	0	0		0	0	0	0	0		0	0	0	0	0		0
13321375			0	0	0	0	0	0	0	0	0	0	0	0		0	0	0	0	0		0	0	0	0	0		0
13321377			0	0	0	0	0	0	0	0	0	0	0	0		0	0	0	0	0		0	0	0	0	0		0
13321379			0	0	0	0	0	0	0	0	0	0	0	0		0	0	0	0	0		0	0	0	0	0		0
13321381			0	0	0	0	0	0	0	0	0	0	0	0		0	0	0	0	0		0	0	0	0	0		0
13321383			0	0	0	0	0	0	0	0	1	0	0	0		0	0	0	0	0		0	0	0	0	1		0
13321385			0	0	0	0	0	0	0	0	0	0	0	0		0	0	0	0	0		0	0	0	0	0		0
13321387			0	0	0	0	0	0	0	0	0	0	0	0		0	0	0	0	0		0	0	0	0	0		0
13321389			0	0	0	0	0	0	0	0	0	0	0	0		0	0	0	0	0		0	0	0	0	0		0
13321391			0	0	0	0	0	0	0	0	0	0	0	0		0	0	0	0	0		0	0	0	0	0		0
13321393			0	0	0	0	0	0	0	0	0	0	0	0		0	0	0	0	0		0	0	0	0	0		0
13321395			0	0	0	0	0	0	0	0	0	0	0	0		0	0	0	0	0		0	0	0	0	0		0
13321397			0	0	0	0	0	0	0	0	0	0	0	0		0	0	0	0	0		0	0	0	0	0		0
13321399			0	0	0	0	0	0	0	0	0	0	0	0		0	0	0	0	0		0	0	0	0	0		0
13321401			0	0	0	0	0	0	0	0	0	0	0	0		0	0	0	0	0		0	0	0	0	0		0
13321403			0	0	0	0	0	0	0	0	0	0	0	0		0	0	0	0	0		0	0	0	0	0		0
13321405			0	0	0	0	0	0	0	0	0	0	0	0		0	0	0	0	0		0	0	0	0	0		0
13321407			0	0	0	0	0	0	0	0	0	0	0	0		0	0	0	0	0		0	0	0	0	0		0
13321409			0	0	0	0	0	0	0	0	0	0	0	0		0	0	0	0	0		0	0	0	0	0		0
13321411			0	0	0	0	0	0	0	0	0	0	0	0		0	0	0	0	0		0	0	0	0	0		0
13321413			0	0	0	0	0	0	0	0	0	0	0	0		0	0	0	0	0		0	0	0	0	0		0
13321415			0	0	0	0	0	0	0	0	0	0	0	0		0	0	0	0	0		0	0	0	0	0		0
13321417			0	-1	0	0	0	0	0	0	0	0	0	0		0	0	0	0	0		0	0	0	1	0		0
13321419			0	0	0	0	0	0	0	0	0	0	0	0		0	0	0	0	0		0	0	0	0	0		0
13321421			0	0	0	0	0	0	0	0	0	0	0	0		0	0	0	0	0		0	0	0	0	0		0
13321423			0	0	0	0	0	0	0	0	0	0	0	0		0	0	0	0	0		0	0	0	0	0		0
13321425			0	0	0	0	0	0	0	0	0	0	0	0		0	0	0	0	0		0	0	0	0	0		0
13321427			0	0	0	0	0	0	0	0	0	0	0	0		0	0	0	0	0		0	0	0	0	0		0
13321429			0	0	0	0	0	0	0	0	0	0	0	0		0	0	0	0	0		0	0	0	0	0		0
13321431			0	0	0	0	0	0	0	0	0	0	0	0		0	0	0	0	0		0	0	0	0	0		0
13321433			0	0	0	0	0	0	0	0	0	0	0	0		0	0	0	0	0		0	0	0	0	0		0
13321435			0	0	0	0	0	0	0	0	0	0	0	0		0	0	0	0	0		0	0	0	0	0		0
13321437			0	0	0	0	0	0	0	0	0	0	0	0		0	0	0	0	0		0	0	0	0	0		0
13321439			0	0	0	0	0	0	0	0	0	0	0	0		0	0	0	0	0		0	0	0	0	0		0
13321441			0	0	0	0	0	0	0	0	0	0	0	0		0	0	0	0	0		0	0	0	0	0		0
13321443			0	0	0	0	0	0	0	0	0	0	0	0		0	0	0	0	0		0	0	0	0	0		0
13321445			0	0	0	0	0	0	0	0	0	0	0	0		0	0	0	0	0		0	0	0	0	0		0
13321447			0	0	0	0	0	0	0	0	0	0	0	0		0	0	0	0	0		0	0	0	0	0		0
13321449			0	0	0	0	0	0	0	0	0	0	0	0		0	0	0	0	0		0	0	0	0	0		0
13321451			0	0	0	0	0	0	0	0	0	0	0	0		0	0	0	0	0		0	0	0	0	0		0
13321453			0	0	0	0	0	0	0	0	0	0	0	0		0	0	0	0	0		0	0	0	0	0		0
13321455			0	0	0	0	0	0	0	0	0	0	0	0		0	0	0	0	0		0	0	0	0	0		0
13321457			0	0	0	0	0	0	0	0	0	0	0	0		0	0	0	0	0		0	0	0	0	0		0
13321459			0	0	0	0	0	0	0	0	1	0	0	0		0	0	0	0	0		0	0	0	0	1		0
13321461			0	0	0	0	0	0	0	0	0	0	0	0		0	0	0	0	0		0	0	0	0	0		0
13321463			0	0	0	0	0	0	0	0	0	0	0	0		0	0	0	0	0		0	0	0	0	0		0
13321465			0	-1	0	0	0	0	0	0	0	0	0	0		0	0	0	0	0		0	0	0	1	0		0
13321467			0	0	0	0	0	0	0	0	0	0	0	0		0	0	0	0	0		0	0	0	0	0		0
13321469			0	0	0	0	0	0	0	0	0	0	0	0		0	0	0	0	0		0	0	0	0	0		0
13321471			0	0	0	0	0	0	0	0	0	0	0	0		0	0	0	0	0		0	0	0	0	0		0
13321473			0	0	0	0	0	0	0	0	0	0	0	0		0	0	0	0	0		0	0	0	0	0		0
13321475			0	0	0	0	0	0	0	0	0	0	0	0		0	0	0	0	0		0	0	0	0	0		0
13321477			0	0	0	0	0	0	0	0	0	0	0	0		0	0	0	0	0		0	0	0	0	0		0
13321479			0	-1	0	0	0	0	0	0	0	0	0	0		0	0	0	0	0		0	0	0	1	0		0
13321481			0	0	0	0	0	0	0	0	0	0	0	0		0	0	0	0	0		0	0	0	0	0		0
13321483			0	0	0	0	0	0	0	0	0	0	0	0		0	0	0	0	0		0	0	0	0	0		0
13321485			0	0	0	0	0	0	0	0	0	0	0	0		0	0	0	0	0		0	0	0	0	0		0
13321487			0	0	0	0	0	0	0	0	0	0	0	0		0	0	0	0	0		0	0	0	0	0		0
13321489			0	0	0	0	0	0	0	0	0	0	0	0		0	0	0	0	0		0	0	0	0	0		0
13321491			0	0	0	0	0	0	0	0	0	0	0	0		0	0	0	0	0		0	0	0	0	0		0
13321493			0	0	0	0	0	0	0	0	0	0	0	0		0	0	0	0	0		0	0	0	0	0		0
13321495			0	0	0	0	0	0	0	0	0	0	0	0		0	0	0	0	0		0	0	0	0	0		0
13321497			0	0	0	0	0	0	0	0	0	0	0	0		0	0	0	0	0		0	0	0	0	0		0
13321499			0	0	0	0	0	0	0	0	0	0	0	0		0	0	0	0	0		0	0	0	0	0		0
13321501			0	0	0	0	0	0	0	0	0	0	0	0		0	0	0	0	0		0	0	0	0	0		0
13321503			0	0	0	0	0	0	0	0	0	0	0	0		0	0	0	0	0		0	0	0	0	0		0
13321505			0	0	0	0	0	0	0	0	0	0	0	0		0	0	0	0	0		0	0	0	0	0		0
13321507			0	0	0	0	0	0	0	0	0	0	0	0		0	0	0	0	0		0	0	0	0	0		0
13321509			0	0	0	0	0	0	0	0	0	0	0	0		0	0	0	0	0		0	0	0	0	0		0
13321511			0	0	0	0	0	0	0	0	0	0	0	0		0	0	0	0	0		0	0	0	0	0		0
13321513			0	0	0	0	0	0	0	0	0	0	0	0		0	0	0	0	0		0	0	0	0	0		0
13321515			0	0	0	0	0	0	0	0	0	0	0	0		0	0	0	0	0		0	0	0	0	0		0
13321517			0	0	0	0	0	0	0	0	0	0	0	0		0	0	0	0	0		0	0	0	0	0		0
13321519			0	0	0	0	0	0	0	0	0	0	0	0		0	0	0	0	0		0	0	0	0	0		0
13321521			0	0	0	0	0	0	0	0	0	0	0	0		0	0	0	0	0		0	0	0	0	0		0
13321523			0	0	0	0	0	0	0	0	0	0	0	0		0	0	0	0	0		0	0	0	0	0		0
13321525			0	0	0	0	0	0	0	0	0	0	0	0		0	0	0	0	0		0	0	0	0	0		0
13321527			0	0	0	0	0	0	0	0	0	0	0	0		0	0	0	0	0		0	0	0	0	0		0
13321529			0	0	0	0	0	0	0	0	0	0	0	0		0	0	0	0	0		0	0	0	0	0		0
13321531			0	0	0	0	0	0	0	0	0	0	0	0		0	0	0	0	0		0	0	0	0	0		0
13321533			0	0	0	0	0	0	0	0	0	0	0	0		0	0	0	0	0		0	0	0	0	0		0
13321535			0	0	0	0	0	0	0	0	0	0	0	0		0	0	0	0	0		0	0	0	0	0		0
13321537			0	0	0	0	0	0	0	0	0	0	0	0		0	0	0	0	0		0	0	0	0	0		0
13321539			0	0	0	0	0	0	0	0	0	0	0	0		0	0	0	0	0		0	0	0	0	0		0
13321541			0	0	0	0	0	0	0	0	0	0	0	0		0	0	0	0	0		0	0	0	0	0		0
13321543			0	0	0	0	0	0	0	0	0	0	0	0		0	0	0	0	0		0	0	0	0	0		0
13321545			0	0	0	0	0	0	0	0	0	0	0	0		0	0	0	0	0		0	0	0	0	0		0
13321547			0	0	0	0	0	0	0	0	0	0	0	0		0	0	0	0	0		0	0	0	0	0		0
13321549			0	0	0	0	0	0	0	0	0	0	0	0		0	0	0	0	0		0	0	0	0	0		0
13321551			0	0	0	0	0	0	0	0	0	0	0	0		0	0	0	0	0		0	0	0	0	0		0
13321553			0	0	0	0	0	0	0	0	1	0	0	0		0	0	0	0	0		0	0	0	0	1		0
13321555			0	0	0	0	0	0	0	0	0	0	0	0		0	0	0	0	0		0	0	0	0	0		0
13321557			0	0	0	0	0	0	0	0	0	0	0	0		0	0	0	0	0		0	0	0	0	0		0
13321559			0	0	0	0	0	0	0	0	0	0	0	0		0	0	0	0	0		0	0	0	0	0		0
13321561			0	0	0	0	0	0	0	0	1	0	0	0		0	0	0	0	0		0	0	0	0	1		0
13321563			0	0	0	0	0	0	0	0	0	0	0	0		0	0	0	0	0		0	0	0	0	0		0
13321565			0	0	0	0	0	0	0	0	0	0	0	0		0	0	0	0	0		0	0	0	0	0		0
13321567			0	0	0	0	0	0	0	0	0	0	0	0		0	0	0	0	0		0	0	0	0	0		0
13321569			0	0	0	0	0	0	0	0	0	0	0	0		0	0	0	0	0		0	0	0	0	0		0
13321571			0	0	0	0	0	0	0	0	0	0	0	0		0	0	0	0	0		0	0	0	0	0		0
13321573			0	0	0	0	0	0	0	0	0	0	0	0		0	0	0	0	0		0	0	0	0	0		0
13321575			0	0	0	0	0	0	0	0	0	0	0	0		0	0	0	0	0		0	0	0	0	0		0
13321577			0	0	0	0	0	0	0	0	0	0	0	0		0	0	0	0	0		0	0	0	0	0		0
13321579			0	0	0	0	0	0	0	0	0	0	0	0		0	0	0	0	0		0	0	0	0	0		0
13321581			0	0	0	0	0	0	0	0	1	0	1	0		0	0	0	0	0		0	0	1	0	1		0
13321583			0	0	0	0	0	0	0	0	1	0	0	0		0	0	0	0	0		0	0	0	0	1		0
13321585			0	0	0	0	0	0	0	0	1	0	1	0		0	0	0	0	0		0	0	1	0	1		0
13321587			0	0	0	0	0	0	0	0	0	0	0	0		0	0	0	0	0		0	0	0	0	0		0
13321589			0	0	0	0	0	0	0	0	0	0	0	0		0	0	0	0	0		0	0	0	0	0		0
13321591			0	0	0	0	0	0	0	0	1	0	0	0		0	0	0	0	0		0	0	0	0	1		0
13321593			0	0	0	0	0	0	0	0	0	0	0	0		0	0	0	0	0		0	0	0	0	0		0
13321595			0	0	0	0	0	0	0	0	0	0	0	0		0	0	0	0	0		0	0	0	0	0		0
13321597			0	0	0	0	0	0	0	0	0	0	0	0		0	0	0	0	0		0	0	0	0	0		0
13321599			0	0	0	0	0	0	0	0	0	0	0	0		0	0	0	0	0		0	0	0	0	0		0
13321601			0	0	0	0	0	0	0	0	0	0	0	0		0	0	0	0	0		0	0	0	0	0		0
13321603			0	0	0	0	0	0	0	0	0	0	0	0		0	0	0	0	0		0	0	0	0	0		0
13321605			0	0	0	0	0	0	0	0	0	0	0	0		0	0	0	0	0		0	0	0	0	0		0
13321607			0	0	0	0	0	0	0	0	0	0	0	0		0	0	0	0	0		0	0	0	0	0		0
13321609			0	0	0	0	0	0	0	0	0	0	0	0		0	0	0	0	0		0	0	0	0	0		0
13321611			0	0	0	0	0	0	0	0	0	0	0	0		0	0	0	0	0		0	0	0	0	0		0
13321613			0	0	0	0	0	0	0	0	0	0	0	0		0	0	0	0	0		0	0	0	0	0		0
13321615			0	0	0	0	0	0	0	0	0	0	0	0		0	0	0	0	0		0	0	0	0	0		0
13321617			0	0	0	0	0	0	0	0	0	0	0	0		0	0	0	0	0		0	0	0	0	0		0
13321619			0	0	0	0	0	0	0	0	0	0	0	0		0	0	0	0	0		0	0	0	0	0		0
13321621			0	0	0	0	0	0	0	0	0	0	0	0		0	0	0	0	0		0	0	0	0	0		0
13321623			0	0	0	0	0	0	0	0	0	0	0	0		0	0	0	0	0		0	0	0	0	0		0
13321625			0	0	0	0	0	0	0	0	0	0	0	0		0	0	0	0	0		0	0	0	0	0		0
13321627			0	0	0	0	0	0	0	0	0	0	0	0		0	0	0	0	0		0	0	0	0	0		0
13321629			0	0	0	0	0	0	0	0	0	0	0	0		0	0	0	0	0		0	0	0	0	0		0
13321631			0	0	0	0	0	0	0	0	0	0	0	0		0	0	0	0	0		0	0	0	0	0		0
13321633			0	0	0	0	0	0	0	0	0	0	0	0		0	0	0	0	0		0	0	0	0	0		0
13321635			0	0	0	0	0	0	0	0	0	0	0	0		0	0	0	0	0		0	0	0	0	0		0
13321637			0	0	0	0	0	0	0	0	0	0	0	0		0	0	0	0	0		0	0	0	0	0		0
13321639			0	0	0	0	0	0	0	0	0	0	0	0		0	0	0	0	0		0	0	0	0	0		0
13321641			0	0	0	0	0	0	0	0	0	0	0	0		0	0	0	0	0		0	0	0	0	0		0
13321643			0	0	0	0	0	0	0	0	0	0	0	0		0	0	0	0	0		0	0	0	0	0		0
13321645			0	0	0	0	0	0	0	0	0	0	0	0		0	0	0	0	0		0	0	0	0	0		0
13321647			0	0	0	0	0	0	0	0	0	0	0	0		0	0	0	0	0		0	0	0	0	0		0
13321649			0	0	0	0	0	0	0	0	0	0	0	0		0	0	0	0	0		0	0	0	0	0		0
13321651			0	0	0	0	0	0	0	0	0	0	0	0		0	0	0	0	0		0	0	0	0	0		0
13321653			0	0	0	0	0	0	0	0	0	0	0	0		0	0	0	0	0		0	0	0	0	0		0
13321655			0	0	0	0	0	0	0	0	0	0	0	0		0	0	0	0	0		0	0	0	0	0		0
13321657			0	0	0	0	0	0	0	0	0	0	0	0		0	0	0	0	0		0	0	0	0	0		0
13321659			0	0	0	0	0	0	0	0	0	0	0	0		0	0	0	0	0		0	0	0	0	0		0
13321661			0	0	0	0	0	0	0	0	0	0	0	0		0	0	0	0	0		0	0	0	0	0		0
13321663			0	0	0	0	0	0	0	0	0	0	0	0		0	0	0	0	0		0	0	0	0	0		0
13321665			0	0	0	0	0	0	0	0	0	0	0	0		0	0	0	0	0		0	0	0	0	0		0
13321667			0	0	0	0	0	0	0	0	0	0	0	0		0	0	0	0	0		0	0	0	0	0		0
13321669			0	0	0	0	0	0	0	0	0	0	0	0		0	0	0	0	0		0	0	0	0	0		0
13321671			0	0	0	0	0	0	0	0	0	0	0	0		0	0	0	0	0		0	0	0	0	0		0
13321673			0	0	0	0	0	0	0	0	0	0	0	0		0	0	0	0	0		0	0	0	0	0		0
13321675			0	0	0	0	0	0	0	0	0	0	0	0		0	0	0	0	0		0	0	0	0	0		0
13321677			0	0	0	0	0	0	0	0	0	0	0	0		0	0	0	0	0		0	0	0	0	0		0
13321679			0	0	0	0	0	0	0	0	0	0	0	0		0	0	0	0	0		0	0	0	0	0		0
13321681			0	0	0	0	0	0	0	0	0	0	0	0		0	0	0	0	0		0	0	0	0	0		0
13321683			0	0	0	0	0	0	0	0	0	0	0	0		0	0	0	0	0		0	0	0	0	0		0
13321685			0	0	0	0	0	0	0	0	0	0	0	0		0	0	0	0	0		0	0	0	0	0		0
13321687			0	0	0	0	0	0	0	0	0	0	0	0		0	0	0	0	0		0	0	0	0	0		0
13321689			0	0	0	0	0	0	0	0	0	0	0	0		0	0	0	0	0		0	0	0	0	0		0
13321691			0	0	0	0	0	0	0	0	0	0	0	0		0	0	0	0	0		0	0	0	0	0		0
13321693			0	0	0	0	0	0	0	0	0	0	0	0		0	0	0	0	0		0	0	0	0	0		0
13321695			0	0	0	0	0	0	0	0	0	0	0	0		0	0	0	0	0		0	0	0	0	0		0
13321697			0	0	0	0	0	0	0	0	0	0	0	0		0	0	0	0	0		0	0	0	0	0		0
13321699			0	0	0	0	0	0	0	0	0	0	0	0		0	0	0	0	0		0	0	0	0	0		0
13321701			0	0	0	0	0	0	0	0	0	0	0	0		0	0	0	0	0		0	0	0	0	0		0
13321703			0	0	0	0	0	0	0	0	1	0	0	0		0	0	0	0	0		0	0	0	0	1		0
13321705			0	0	0	0	0	0	0	0	0	0	0	0		0	0	0	0	0		0	0	0	0	0		0
13321707			0	0	0	0	0	0	0	0	0	0	0	0		0	0	0	0	0		0	0	0	0	0		0
13321709			0	0	0	0	0	0	0	0	0	0	0	0		0	0	0	0	0		0	0	0	0	0		0
13321711			0	0	0	0	0	0	0	0	0	0	0	0		0	0	0	0	0		0	0	0	0	0		0
13321713			0	0	0	0	0	0	0	0	0	0	0	0		0	0	0	0	0		0	0	0	0	0		0
13321715			0	0	0	0	0	0	0	0	0	0	0	0		0	0	0	0	0		0	0	0	0	0		0
13321717			0	0	0	0	0	0	0	0	0	0	0	0		0	0	0	0	0		0	0	0	0	0		0
13321719			0	0	0	0	0	0	0	0	0	0	0	0		0	0	0	0	0		0	0	0	0	0		0
13321721			0	0	0	0	0	0	0	0	0	0	0	0		0	0	0	0	0		0	0	0	0	0		0
13321723			0	0	0	0	0	0	0	0	0	0	0	0		0	0	0	0	0		0	0	0	0	0		0
13321725			0	0	0	0	0	0	0	0	0	0	0	0		0	0	0	0	0		0	0	0	0	0		0
13321727			0	0	0	0	0	0	0	0	0	0	0	0		0	0	0	0	0		0	0	0	0	0		0
13321729			0	0	0	0	0	0	0	0	0	0	0	0		0	0	0	0	0		0	0	0	0	0		0
13321731			0	0	0	0	0	0	0	0	0	0	0	0		0	0	0	0	0		0	0	0	0	0		0
13321733			0	0	0	0	0	0	0	0	0	0	0	0		0	0	0	0	0		0	0	0	0	0		0
13321735			0	0	0	0	0	0	0	0	0	0	0	0		0	0	0	0	0		0	0	0	0	0		0
13321737			0	0	0	0	0	0	0	0	0	0	0	0		0	0	0	0	0		0	0	0	0	0		0
13321739			0	0	0	0	0	0	0	0	0	0	0	0		0	0	0	0	0		0	0	0	0	0		0
13321741			0	0	0	0	0	0	0	0	0	0	0	0		0	0	0	0	0		0	0	0	0	0		0
13321743			0	0	0	0	0	0	0	0	0	0	0	0		0	0	0	0	0		0	0	0	0	0		0
13321745			0	0	0	0	0	0	0	0	0	0	0	0		0	0	0	0	0		0	0	0	0	0		0
13321747			0	0	0	0	0	0	0	0	0	0	0	0		0	0	0	0	0		0	0	0	0	0		0
13321749			0	0	0	0	0	0	0	0	0	0	0	0		0	0	0	0	0		0	0	0	0	0		0
13321751			0	0	0	0	0	0	0	0	0	0	0	0		0	0	0	0	0		0	0	0	0	0		0
13321753			0	0	0	0	0	0	0	0	0	0	0	0		0	0	0	0	0		0	0	0	0	0		0
13321755			0	0	0	0	0	0	0	0	0	0	0	0		0	0	0	0	0		0	0	0	0	0		0
13321757			0	0	0	0	0	0	0	0	0	0	0	0		0	0	0	0	0		0	0	0	0	0		0
13321759			0	0	0	0	0	0	0	0	0	0	0	0		0	0	0	0	0		0	0	0	0	0		0
13321761			0	0	0	0	0	0	0	0	0	0	0	0		0	0	0	0	0		0	0	0	0	0		0
13321763			0	0	0	0	0	0	0	0	0	0	0	0		0	0	0	0	0		0	0	0	0	0		0
13321765			0	0	0	0	0	0	0	0	0	0	0	0		0	0	0	0	0		0	0	0	0	0		0
13321767			0	0	0	0	0	0	0	0	0	0	0	0		0	0	0	0	0		0	0	0	0	0		0
13321769			0	0	0	0	0	0	0	0	0	0	0	0		0	0	0	0	0		0	0	0	0	0		0
13321771			0	0	0	0	0	0	0	0	0	0	0	0		0	0	0	0	0		0	0	0	0	0		0
13321773			0	0	0	0	0	0	0	0	0	0	0	0		0	0	0	0	0		0	0	0	0	0		0
13321775			0	0	0	0	0	0	0	0	0	0	0	0		0	0	0	0	0		0	0	0	0	0		0
13321777			0	0	0	0	0	0	0	0	0	0	0	0		0	0	0	0	0		0	0	0	0	0		0
13321779			0	0	0	0	0	0	0	0	0	0	0	0		0	0	0	0	0		0	0	0	0	0		0
13321781			0	0	0	0	0	0	0	0	0	0	0	0		0	0	0	0	0		0	0	0	0	0		0
13321783			0	0	0	0	0	0	0	0	0	0	0	0		0	0	0	0	0		0	0	0	0	0		0
13321785			0	0	0	0	0	0	0	0	0	0	0	0		0	0	0	0	0		0	0	0	0	0		0
13321787			0	0	0	0	0	0	0	0	0	0	0	0		0	0	0	0	0		0	0	0	0	0		0
13321789			0	0	0	0	0	0	0	0	0	0	0	0		0	0	0	0	0		0	0	0	0	0		0
13321791			0	0	0	0	0	0	0	0	0	0	0	0		0	0	0	0	0		0	0	0	0	0		0
13321793			0	0	0	0	0	0	0	0	0	0	0	0		0	0	0	0	0		0	0	0	0	0		0
13321795			0	0	0	0	0	0	0	0	0	0	0	0		0	0	0	0	0		0	0	0	0	0		0
13321797			0	0	0	0	0	0	0	0	0	0	0	0		0	0	0	0	0		0	0	0	0	0		0
13321799			0	0	0	0	0	0	0	0	0	0	0	0		0	0	0	0	0		0	0	0	0	0		0
13321801			0	0	0	0	0	0	0	0	0	0	0	0		0	0	0	0	0		0	0	0	0	0		0
13321803			0	0	0	0	0	0	0	0	0	0	0	0		0	0	0	0	0		0	0	0	0	0		0
13321805			0	0	0	0	0	0	0	0	0	0	0	0		0	0	0	0	0		0	0	0	0	0		0
13321807			0	0	0	0	0	0	0	0	0	0	0	0		0	0	0	0	0		0	0	0	0	0		0
13321809			0	0	0	0	0	0	0	0	0	0	0	0		0	0	0	0	0		0	0	0	0	0		0
13321811			0	0	0	0	0	0	0	0	0	0	0	0		0	0	0	0	0		0	0	0	0	0		0
13321813			0	0	0	0	0	0	0	0	0	0	0	0		0	0	0	0	0		0	0	0	0	0		0
13321815			0	0	0	0	0	0	0	0	0	0	0	0		0	0	0	0	0		0	0	0	0	0		0
13321817			0	0	0	0	0	0	0	0	0	0	0	0		0	0	0	0	0		0	0	0	0	0		0
13321819			0	0	0	0	0	0	0	0	0	0	0	0		0	0	0	0	0		0	0	0	0	0		0
13321821			0	0	0	0	0	0	0	0	0	0	0	0		0	0	0	0	0		0	0	0	0	0		0
13321823			0	0	0	0	0	0	0	0	0	0	0	0		0	0	0	0	0		0	0	0	0	0		0
13321825			0	0	0	0	0	0	0	0	0	0	0	0		0	0	0	0	0		0	0	0	0	0		0
13321827			0	0	0	0	0	0	0	0	0	0	0	0		0	0	0	0	0		0	0	0	0	0		0
13321829			0	0	0	0	0	0	0	0	0	0	0	0		0	0	0	0	0		0	0	0	0	0		0
13321831			0	0	0	0	0	0	0	0	0	0	0	0		0	0	0	0	0		0	0	0	0	0		0
13321833			0	0	0	0	0	0	0	0	0	0	0	0		0	0	0	0	0		0	0	0	0	0		0
13321835			0	0	0	0	0	0	0	0	0	0	0	0		0	0	0	0	0		0	0	0	0	0		0
13321837			0	0	0	0	0	0	0	0	0	0	0	0		0	0	0	0	0		0	0	0	0	0		0
13321839			0	0	0	0	0	0	0	0	0	0	0	0		0	0	0	0	0		0	0	0	0	0		0
13321841			0	0	0	0	0	0	0	0	0	0	0	0		0	0	0	0	0		0	0	0	0	0		0
13321843			0	0	0	0	0	0	0	0	0	0	0	0		0	0	0	0	0		0	0	0	0	0		0
13321845			0	0	0	0	0	0	0	0	0	0	0	0		0	0	0	0	0		0	0	0	0	0		0
13321847			0	0	0	0	0	0	0	0	0	0	0	0		0	0	0	0	0		0	0	0	0	0		0
13321849			0	0	0	0	0	0	0	0	0	0	0	0		0	0	0	0	0		0	0	0	0	0		0
13321851			0	0	0	0	0	-1	0	0	0	0	0	0		0	0	0	0	0		0	0	0	0	0		0
13321853			0	0	0	0	0	0	0	0	0	0	0	0		0	0	0	0	0		0	0	0	0	0		0
13321855			0	0	0	0	0	0	0	0	0	0	0	0		0	0	0	0	0		0	0	0	0	0		0
13321857			0	0	0	0	0	0	0	0	0	0	0	0		0	0	0	0	0		0	0	0	0	0		0
13321859			0	0	0	0	0	0	0	0	0	0	0	0		0	0	0	0	0		0	0	0	0	0		0
13321861			0	0	0	0	0	0	0	0	0	0	0	0		0	0	0	0	0		0	0	0	0	0		0
13321863			0	0	0	0	0	0	0	0	0	0	0	0		0	0	0	0	0		0	0	0	0	0		0
13321865			0	0	0	0	0	0	0	0	0	0	0	0		0	0	0	0	0		0	0	0	0	0		0
13321867			0	0	0	0	0	0	0	0	0	0	0	0		0	0	0	0	0		0	0	0	0	0		0
13321869			0	0	0	0	0	0	0	0	0	0	0	0		0	0	0	0	0		0	0	0	0	0		0
13321871			0	0	0	0	0	0	0	0	0	0	0	0		0	0	0	0	0		0	0	0	0	0		0
13321873			0	0	0	0	0	0	0	0	0	0	0	0		0	0	0	0	0		0	0	0	0	0		0
13321875			0	0	0	0	0	0	0	0	0	0	0	0		0	0	0	0	0		0	0	0	0	0		0
13321877			0	0	0	0	0	0	0	0	0	0	0	0		0	0	0	0	0		0	0	0	0	0		0
13321879			0	0	0	0	0	0	0	0	0	0	0	0		0	0	0	0	0		0	0	0	0	0		0
13321881			0	0	0	0	0	0	0	0	0	0	0	0		0	0	0	0	0		0	0	0	0	0		0
13321883			0	0	0	0	0	0	0	0	0	0	0	0		0	0	0	0	0		0	0	0	0	0		0
13321885			0	0	0	0	0	0	0	0	0	0	0	0		0	0	0	0	0		0	0	0	0	0		0
13321887			0	0	0	0	0	0	0	0	0	0	0	0		0	0	0	0	0		0	0	0	0	0		0
13321889			0	0	0	0	0	0	0	0	0	0	0	0		0	0	0	0	0		0	0	0	0	0		0
13321891			0	0	0	0	0	0	0	0	0	0	0	0		0	0	0	0	0		0	0	0	0	0		0
13321893			0	0	0	0	0	0	0	0	0	0	0	0		0	0	0	0	0		0	0	0	0	0		0
13321895			0	0	0	0	0	0	0	0	0	0	0	0		0	0	0	0	0		0	0	0	0	0		0
13321897			0	0	0	0	0	0	0	0	0	0	0	0		0	0	0	0	0		0	0	0	0	0		0
13321899			0	0	0	0	0	0	0	0	0	0	0	0		0	0	0	0	0		0	0	0	0	0		0
13321901			0	0	0	0	0	0	0	0	0	0	0	0		0	0	0	0	0		0	0	0	0	0		0
13321903			0	0	0	0	0	0	0	0	0	0	0	0		0	0	0	0	0		0	0	0	0	0		0
13321905			0	0	0	0	0	0	0	0	0	0	0	0		0	0	0	0	0		0	0	0	0	0		0
13321907			0	0	0	0	0	0	0	0	0	0	0	0		0	0	0	0	0		0	0	0	0	0		0
13321909			0	0	0	0	0	0	0	0	0	0	0	0		0	0	0	0	0		0	0	0	0	0		0
13321911			0	0	0	0	0	0	0	0	0	0	0	0		0	0	0	0	0		0	0	0	0	0		0
13321913			0	0	0	0	0	0	0	0	0	0	0	0		0	0	0	0	0		0	0	0	0	0		0
13321915			0	0	0	0	0	0	0	0	0	0	0	0		0	0	0	0	0		0	0	0	0	0		0
13321917			0	0	0	0	0	0	0	0	0	0	0	0		0	0	0	0	0		0	0	0	0	0		0
13321919			0	0	0	0	0	0	0	0	0	0	0	0		0	0	0	0	0		0	0	0	0	0		0
13321921			0	0	0	0	0	0	0	0	0	0	-1	0		0	0	1	0	0		0	0	0	0	0		0
13321923			0	0	0	0	0	0	0	0	0	0	0	0		0	0	0	0	0		0	0	0	0	0		0
13321925			0	0	0	0	1	0	0	0	0	0	0	0		0	0	0	0	0		0	0	1	0	0		0
13321927			0	0	0	0	0	0	0	0	0	0	0	0		0	0	0	0	0		0	0	0	0	0		0
13321929			0	0	0	0	0	0	0	0	0	0	0	0		0	0	0	0	0		0	0	0	0	0		0
13321931			0	0	0	0	0	0	0	0	0	0	0	0		0	0	0	0	0		0	0	0	0	0		0
13321933			0	0	0	0	0	0	0	0	0	0	0	0		0	0	0	0	0		0	0	0	0	0		0
13321935			0	0	0	0	0	0	0	0	0	0	0	0		0	0	0	0	0		0	0	0	0	0		0
13321937			0	0	0	0	0	0	0	0	0	0	0	0		0	0	0	0	0		0	0	0	0	0		0
13321939			0	0	0	0	0	0	0	0	0	0	0	0		0	0	0	0	0		0	0	0	0	0		0
13321941			0	0	0	0	0	0	0	0	0	0	0	0		0	0	0	0	0		0	0	0	0	0		0
13321943			0	0	0	0	0	0	0	0	0	0	0	0		0	0	0	0	0		0	0	0	0	0		0
13321945			0	0	0	0	0	0	0	0	0	0	0	0		0	0	0	0	0		0	0	0	0	0		0
13321947			0	0	0	0	0	0	0	0	0	0	0	0		0	0	0	0	0		0	0	0	0	0		0
13321949			0	0	0	0	0	0	0	0	0	0	0	0		0	0	0	0	0		0	0	0	0	0		0
13321951			0	0	0	0	0	0	0	0	0	0	0	0		0	0	0	0	0		0	0	0	0	0		0
13321953			0	0	0	0	0	0	0	0	0	0	0	0		0	0	0	0	0		0	0	0	0	0		0
13321955			0	0	0	0	0	0	0	0	0	0	0	0		0	0	0	0	0		0	0	0	0	0		0
13321957			0	0	0	0	0	0	0	0	0	0	0	0		0	0	0	0	0		0	0	0	0	0		0
13321959			0	0	0	0	0	0	0	0	0	0	0	0		0	0	0	0	0		0	0	0	0	0		0
13321961			0	0	0	0	0	0	0	0	0	0	0	0		0	0	0	0	0		0	0	0	0	0		0
13321963			0	0	0	0	0	0	0	0	0	0	0	0		0	0	0	0	0		0	0	0	0	0		0
13321965			0	0	0	0	0	0	0	0	0	0	0	0		0	0	0	0	0		0	0	0	0	0		0
13321967			0	0	0	0	0	0	0	0	0	0	0	0		0	0	0	0	0		0	0	0	0	0		0
13321969			0	0	0	0	0	0	0	0	0	0	0	0		0	0	0	0	0		0	0	0	0	0		0
13321971			0	0	0	0	0	0	0	0	0	0	0	0		0	0	0	0	0		0	0	0	0	0		0
13321973			0	0	0	0	0	0	0	0	0	0	0	0		0	0	0	0	0		0	0	0	0	0		0
13321975			0	0	0	0	0	0	0	0	0	0	0	0		0	0	0	0	0		0	0	0	0	0		0
13321977			0	0	0	0	0	0	0	0	0	0	0	0		0	0	0	0	0		0	0	0	0	0		0
13321979			0	0	0	0	0	0	0	0	0	0	0	0		0	0	0	0	0		0	0	0	0	0		0
13321981			0	0	0	0	0	0	0	0	0	0	0	0		0	0	0	0	0		0	0	0	0	0		0
13321983			0	0	0	0	0	0	0	0	0	0	0	0		0	0	0	0	0		0	0	0	0	0		0
13321985			0	0	0	0	0	0	0	0	0	0	0	0		0	0	0	0	0		0	0	0	0	0		0
13321987			0	0	0	0	0	0	0	0	0	0	0	0		0	0	0	0	0		0	0	0	0	0		0
13321989			0	0	0	0	0	0	0	0	0	0	0	0		0	0	0	0	0		0	0	0	0	0		0
13321991			0	0	0	0	0	0	0	0	0	0	1	0		0	0	0	0	0		0	0	1	0	0		0
13321993			0	0	0	0	0	0	0	0	1	0	1	0		0	0	0	0	0		0	0	1	0	1		0
13321995			0	0	0	0	0	0	0	0	0	0	0	0		0	0	0	0	0		0	0	0	0	0		0
13321997			0	0	0	0	0	0	0	0	0	0	0	0		0	0	0	0	0		0	0	0	0	0		0
13321999			0	0	0	0	0	0	0	0	0	0	0	0		0	0	0	0	0		0	0	0	0	0		0
13322001			0	0	0	0	0	0	0	0	0	0	0	0		0	0	0	0	0		0	0	0	0	0		0
13322003			0	0	0	0	0	0	0	0	0	0	0	0		0	0	0	0	0		0	0	0	0	0		0
13322005			0	0	0	0	0	0	0	0	0	0	0	0		0	0	0	0	0		0	0	0	0	0		0
13322007			0	0	0	0	0	0	0	0	0	0	0	0		0	0	0	0	0		0	0	0	0	0		0
13322009			0	0	0	0	0	0	0	0	0	0	0	0		0	0	0	0	0		0	0	0	0	0		0
13322011			0	0	0	0	0	0	0	0	0	0	0	0		0	0	0	0	0		0	0	0	0	0		0
13322013			0	0	0	0	0	0	0	0	0	0	0	0		0	0	0	0	0		0	0	0	0	0		0
13322015			0	-1	-1	0	0	0	0	0	0	0	0	0		0	0	0	0	1		0	0	0	1	0		0
13322017			0	0	-1	0	0	0	0	0	0	0	0	0		0	0	0	0	1		0	0	0	0	0		0
13322019			0	0	0	0	0	0	0	0	0	0	0	0		0	0	0	0	0		0	0	0	0	0		0
13322021			0	0	0	0	0	0	0	0	0	0	0	0		0	0	0	0	0		0	0	0	0	0		0
13322023			0	0	0	0	0	0	0	0	0	0	0	0		0	0	0	0	0		0	0	0	0	0		0
13322025			0	0	0	0	0	0	0	0	0	0	0	0		0	0	0	0	0		0	0	0	0	0		0
13322027			0	0	0	0	0	0	0	0	0	0	0	0		0	0	0	0	0		0	0	0	0	0		0
13322029			0	0	0	0	0	0	0	0	0	0	0	0		0	0	0	0	0		0	0	0	0	0		0
13322031			0	0	0	0	0	0	0	0	0	0	0	0		0	0	0	0	0		0	0	0	0	0		0
13322033			0	0	0	0	0	0	0	0	0	0	0	0		0	0	0	0	0		0	0	0	0	0		0
13322035			0	0	0	0	0	0	0	0	0	0	0	0		0	0	0	0	0		0	0	0	0	0		0
13322037			0	0	0	0	0	0	0	0	0	0	0	0		0	0	0	0	0		0	0	0	0	0		0
13322039			0	0	0	0	0	0	0	0	1	0	0	0		0	0	0	0	0		0	0	0	0	1		0
13322041			0	0	0	0	0	0	0	0	0	0	0	0		0	0	0	0	0		0	0	0	0	0		0
13322043			0	0	0	0	0	0	0	0	0	0	0	0		0	0	0	0	0		0	0	0	0	0		0
13322045			0	0	0	0	0	0	0	0	0	0	0	0		0	0	0	0	0		0	0	0	0	0		0
13322047			0	0	0	0	0	0	0	0	0	0	0	0		0	0	0	0	0		0	0	0	0	0		0
13322049			0	0	0	0	0	0	0	0	0	0	0	0		0	0	0	0	0		0	0	0	0	0		0
13322051			0	0	0	0	0	0	0	0	0	0	0	0		0	0	0	0	0		0	0	0	0	0		0
13322053			0	0	0	0	0	0	0	0	0	0	0	0		0	0	0	0	0		0	0	0	0	0		0
13322055			0	0	0	0	0	0	0	0	0	0	0	0		0	0	0	0	0		0	0	0	0	0		0
13322057			0	0	0	0	0	0	0	0	0	0	0	0		0	0	0	0	0		0	0	0	0	0		0
13322059			0	-1	0	0	0	0	0	0	0	0	0	0		0	0	0	0	0		0	0	0	1	0		0
13322061			0	0	0	0	0	0	0	0	0	0	0	0		0	0	0	0	0		0	0	0	0	0		0
13322063			0	0	0	0	0	0	0	0	0	0	0	0		0	0	0	0	0		0	0	0	0	0		0
13322065			0	0	0	0	0	0	0	0	0	0	0	0		0	0	0	0	0		0	0	0	0	0		0
13322067			0	0	0	0	0	0	0	0	0	0	0	0		0	0	0	0	0		0	0	0	0	0		0
13322069			0	0	0	0	0	0	0	0	0	0	0	0		0	0	0	0	0		0	0	0	0	0		0
13322071			0	0	0	0	0	0	0	0	0	0	0	0		0	0	0	0	0		0	0	0	0	0		0
13322073			0	0	0	0	0	0	0	0	0	0	0	0		0	0	0	0	0		0	0	0	0	0		0
13322075			0	0	0	0	0	0	0	0	1	0	0	0		0	0	0	0	0		0	0	0	0	1		0
13322077			0	0	0	0	0	0	0	0	0	0	0	0		0	0	0	0	0		0	0	0	0	0		0
13322079			0	0	0	0	0	0	0	0	0	0	0	0		0	0	0	0	0		0	0	0	0	0		0
13322081			0	0	0	0	0	0	0	0	0	0	0	0		0	0	0	0	0		0	0	0	0	0		0
13322083			0	0	0	0	0	0	0	0	0	0	0	0		0	0	0	0	0		0	0	0	0	0		0
13322085			0	0	0	0	0	0	0	0	0	0	0	0		0	0	0	0	0		0	0	0	0	0		0
13322087			0	0	0	0	0	0	0	0	0	0	0	0		0	0	0	0	0		0	0	0	0	0		0
13322089			0	0	0	0	0	0	0	0	0	0	0	0		0	0	0	0	0		0	0	0	0	0		0
13322091			0	0	0	0	0	0	0	0	0	0	0	0		0	0	0	0	0		0	0	0	0	0		0
13322093			0	0	0	0	0	0	0	0	0	0	0	0		0	0	0	0	0		0	0	0	0	0		0
13322095			0	0	0	0	0	0	0	0	1	0	0	0		0	0	0	0	0		0	0	0	0	1		0
13322097			0	0	0	0	0	0	0	0	0	0	0	0		0	0	0	0	0		0	0	0	0	0		0
13322099			0	0	0	0	0	0	0	0	0	0	0	0		0	0	0	0	0		0	0	0	0	0		0
13322101			0	0	0	0	0	0	0	0	0	0	0	0		0	0	0	0	0		0	0	0	0	0		0
13322103			0	0	0	0	0	0	0	0	0	0	0	0		0	0	0	0	0		0	0	0	0	0		0
13322105			0	0	0	0	0	0	0	0	0	0	0	0		0	0	0	0	0		0	0	0	0	0		0
13322107			0	0	0	0	0	0	0	0	0	0	0	0		0	0	0	0	0		0	0	0	0	0		0
13322109			0	0	0	0	0	0	0	0	0	0	0	0		0	0	0	0	0		0	0	0	0	0		0
13322111			0	0	0	0	0	0	0	0	0	0	0	0		0	0	0	0	0		0	0	0	0	0		0
13322113			0	0	0	0	0	0	0	0	0	0	0	0		0	0	0	0	0		0	0	0	0	0		0
13322115			0	0	0	0	0	0	0	0	0	0	0	0		0	0	0	0	0		0	0	0	0	0		0
13322117			0	0	0	0	0	0	0	0	0	0	0	0		0	0	0	0	0		0	0	0	0	0		0
13322119			0	0	0	0	0	0	0	0	0	0	0	0		0	0	0	0	0		0	0	0	0	0		0
13322121			0	0	0	0	0	0	0	0	0	0	0	0		0	0	0	0	0		0	0	0	0	0		0
13322123			0	0	0	0	0	0	0	0	0	0	0	0		0	0	0	0	0		0	0	0	0	0		0
13322125			0	0	0	0	0	0	0	0	0	0	0	0		0	0	0	0	0		0	0	0	0	0		0
13322127			0	0	0	0	0	0	0	0	0	0	0	0		0	0	0	0	0		0	0	0	0	0		0
13322129			0	0	0	0	0	0	0	0	0	0	0	0		0	0	0	0	0		0	0	0	0	0		0
13322131			0	0	0	0	0	0	0	0	0	0	0	0		0	0	0	0	0		0	0	0	0	0		0
13322133			0	0	0	0	0	0	0	0	0	0	0	0		0	0	0	0	0		0	0	0	0	0		0
13322135			0	0	0	0	0	0	0	0	0	0	0	0		0	0	0	0	0		0	0	0	0	0		0
13322137			0	0	0	0	0	0	0	0	0	0	0	0		0	0	0	0	0		0	0	0	0	0		0
13322139			0	0	0	0	0	0	0	0	0	0	0	0		0	0	0	0	0		0	0	0	0	0		0
13322141			0	0	0	0	0	0	0	0	0	0	0	0		0	0	0	0	0		0	0	0	0	0		0
13322143			0	0	0	0	0	0	0	0	1	0	0	0		0	0	0	0	0		0	0	0	0	1		0
13322145			0	0	0	0	0	0	0	0	0	0	0	0		0	0	0	0	0		0	0	0	0	0		0
13322147			0	0	0	0	0	0	0	0	0	0	0	0		0	0	0	0	0		0	0	0	0	0		0
13322149			0	0	0	0	0	0	0	0	0	0	0	0		0	0	0	0	0		0	0	0	0	0		0
13322151			0	0	0	0	0	0	0	0	0	0	0	0		0	0	0	0	0		0	0	0	0	0		0
13322153			0	0	0	0	0	0	0	0	0	0	0	0		0	0	0	0	0		0	0	0	0	0		0
13322155			0	0	0	0	0	0	0	0	0	0	0	0		0	0	0	0	0		0	0	0	0	0		0
13322157			0	0	0	0	0	0	0	0	0	0	0	0		0	0	0	0	0		0	0	0	0	0		0
13322159			0	0	0	0	0	0	0	0	0	0	0	0		0	0	0	0	0		0	0	0	0	0		0
13322161			0	0	0	0	0	0	0	0	0	0	0	0		0	0	0	0	0		0	0	0	0	0		0
13322163			0	0	0	0	0	0	0	0	0	0	0	0		0	0	0	0	0		0	0	0	0	0		0
13322165			0	0	0	0	0	0	0	0	0	0	0	0		0	0	0	0	0		0	0	0	0	0		0
13322167			0	-1	0	0	0	0	0	0	0	0	0	0		0	0	0	0	0		0	0	0	1	0		0
13322169			0	0	0	0	0	0	0	0	0	0	0	0		0	0	0	0	0		0	0	0	0	0		0
13322171			0	0	0	0	0	0	0	0	0	0	0	0		0	0	0	0	0		0	0	0	0	0		0
13322173			0	0	0	0	0	0	0	0	0	0	0	0		0	0	0	0	0		0	0	0	0	0		0
13322175			0	0	0	0	0	0	0	0	0	0	0	0		0	0	0	0	0		0	0	0	0	0		0
13322177			0	0	-1	0	0	0	0	0	0	0	0	0		0	0	0	0	1		0	0	0	0	0		0
13322179			0	0	0	0	0	0	0	0	0	0	0	0		0	0	0	0	0		0	0	0	0	0		0
13322181			0	0	0	0	0	0	0	0	0	0	0	0		0	0	0	0	0		0	0	0	0	0		0
13322183			0	0	0	0	0	0	0	0	0	0	0	0		0	0	0	0	0		0	0	0	0	0		0
13322185			0	0	0	0	0	0	0	0	0	0	0	0		0	0	0	0	0		0	0	0	0	0		0
13322187			0	0	0	0	0	0	0	0	0	0	0	0		0	0	0	0	0		0	0	0	0	0		0
13322189			0	0	0	0	0	0	0	0	1	0	0	0		0	0	0	0	0		0	0	0	0	1		0
13322191			0	0	0	0	0	0	0	0	0	0	0	0		0	0	0	0	0		0	0	0	0	0		0
13322193			0	0	0	0	0	0	0	0	0	0	0	0		0	0	0	0	0		0	0	0	0	0		0
13322195			0	0	0	0	0	0	0	0	0	0	0	0		0	0	0	0	0		0	0	0	0	0		0
13322197			0	0	0	0	0	0	0	0	0	0	0	0		0	0	0	0	0		0	0	0	0	0		0
13322199			0	0	0	0	0	0	0	0	0	0	0	0		0	0	0	0	0		0	0	0	0	0		0
13322201			0	0	0	0	0	0	0	0	0	0	0	0		0	0	0	0	0		0	0	0	0	0		0
13322203			0	0	0	0	0	0	0	0	0	0	0	0		0	0	0	0	0		0	0	0	0	0		0
13322205			0	0	0	0	0	0	0	0	0	0	0	0		0	0	0	0	0		0	0	0	0	0		0
13322207			0	0	0	0	0	0	0	0	0	0	0	0		0	0	0	0	0		0	0	0	0	0		0
13322209			0	0	0	0	0	0	0	0	0	0	0	0		0	0	0	0	0		0	0	0	0	0		0
13322211			0	0	0	0	0	0	0	0	0	0	0	0		0	0	0	0	0		0	0	0	0	0		0
13322213			0	0	0	0	0	0	0	0	0	0	0	0		0	0	0	0	0		0	0	0	0	0		0
13322215			0	0	0	0	0	0	0	0	0	0	0	0		0	0	0	0	0		0	0	0	0	0		0
13322217			0	0	0	0	0	0	0	0	0	0	0	0		0	0	0	0	0		0	0	0	0	0		0
13322219			0	0	0	0	0	0	0	0	0	0	0	0		0	0	0	0	0		0	0	0	0	0		0
13322221			0	0	0	0	0	0	0	0	0	0	0	0		0	0	0	0	0		0	0	0	0	0		0
13322223			0	0	0	0	0	0	0	0	0	0	0	0		0	0	0	0	0		0	0	0	0	0		0
13322225			0	0	0	0	0	0	0	0	0	0	0	0		0	0	0	0	0		0	0	0	0	0		0
13322227			0	0	0	0	0	0	0	0	0	0	0	0		0	0	0	0	0		0	0	0	0	0		0
13322229			0	0	1	0	0	0	0	0	0	0	0	0		0	0	0	0	0		0	0	0	0	1		0
13322231			0	0	0	0	0	0	0	0	0	0	0	0		0	0	0	0	0		0	0	0	0	0		0
13322233			0	0	0	0	0	0	0	0	0	0	0	0		0	0	0	0	0		0	0	0	0	0		0
13322235			0	0	0	0	0	0	0	0	0	0	0	0		0	0	0	0	0		0	0	0	0	0		0
13322237			0	0	0	0	0	0	0	0	0	0	0	0		0	0	0	0	0		0	0	0	0	0		0
13322239			0	0	0	0	0	0	0	0	0	0	0	0		0	0	0	0	0		0	0	0	0	0		0
13322241			0	0	0	0	0	0	0	0	0	0	0	0		0	0	0	0	0		0	0	0	0	0		0
13322243			0	0	0	0	0	0	0	0	0	0	0	0		0	0	0	0	0		0	0	0	0	0		0
13322245			0	0	0	0	0	0	0	0	0	0	0	0		0	0	0	0	0		0	0	0	0	0		0
13322247			0	0	0	0	0	0	0	0	0	0	0	0		0	0	0	0	0		0	0	0	0	0		0
13322249			0	0	0	0	0	0	0	0	0	0	0	0		0	0	0	0	0		0	0	0	0	0		0
13322251			0	0	0	0	0	0	0	0	0	0	0	0		0	0	0	0	0		0	0	0	0	0		0
13322253			0	0	0	0	0	0	0	0	0	0	0	0		0	0	0	0	0		0	0	0	0	0		0
13322255			0	0	0	0	0	0	0	0	0	0	0	0		0	0	0	0	0		0	0	0	0	0		0
13322257			0	0	0	0	0	0	0	0	0	0	0	0		0	0	0	0	0		0	0	0	0	0		0
13322259			0	0	0	0	0	0	0	0	0	0	0	0		0	0	0	0	0		0	0	0	0	0		0
13322261			0	0	0	0	0	0	0	0	0	0	0	0		0	0	0	0	0		0	0	0	0	0		0
13322263			0	0	0	0	0	0	0	0	0	0	0	0		0	0	0	0	0		0	0	0	0	0		0
13322265			0	0	0	0	0	0	0	0	0	0	0	0		0	0	0	0	0		0	0	0	0	0		0
13322267			0	0	0	0	0	0	0	0	0	0	0	0		0	0	0	0	0		0	0	0	0	0		0
13322269			0	0	0	0	0	0	0	0	0	0	0	0		0	0	0	0	0		0	0	0	0	0		0
13322271			0	0	0	0	0	0	0	0	0	0	0	0		0	0	0	0	0		0	0	0	0	0		0
13322273			0	0	0	0	0	0	0	0	0	0	0	0		0	0	0	0	0		0	0	0	0	0		0
13322275			0	0	0	0	0	0	0	0	0	0	0	0		0	0	0	0	0		0	0	0	0	0		0
13322277			0	0	0	0	0	0	0	0	0	0	0	0		0	0	0	0	0		0	0	0	0	0		0
13322279			0	0	0	0	0	0	0	0	0	0	0	0		0	0	0	0	0		0	0	0	0	0		0
13322281			0	0	0	0	0	0	0	0	0	0	0	0		0	0	0	0	0		0	0	0	0	0		0
13322283			0	0	0	0	0	0	0	0	0	0	0	0		0	0	0	0	0		0	0	0	0	0		0
13322285			0	0	0	0	0	0	0	0	0	0	0	0		0	0	0	0	0		0	0	0	0	0		0
13322287			0	0	0	0	0	0	0	0	0	0	0	0		0	0	0	0	0		0	0	0	0	0		0
13322289			0	0	0	0	0	0	0	0	0	0	0	0		0	0	0	0	0		0	0	0	0	0		0
13322291			0	0	0	0	0	0	0	0	0	0	0	0		0	0	0	0	0		0	0	0	0	0		0
13322293			0	0	0	0	0	0	0	0	0	0	0	0		0	0	0	0	0		0	0	0	0	0		0
13322295			0	0	0	0	0	0	0	0	0	0	0	0		0	0	0	0	0		0	0	0	0	0		0
13322297			0	0	0	0	0	0	0	0	0	0	0	0		0	0	0	0	0		0	0	0	0	0		0
13322299			0	0	0	0	0	0	0	0	0	0	0	0		0	0	0	0	0		0	0	0	0	0		0
13322301			0	0	0	0	0	0	0	0	0	0	0	0		0	0	0	0	0		0	0	0	0	0		0
13322303			0	0	0	0	0	0	0	0	0	0	0	0		0	0	0	0	0		0	0	0	0	0		0
13322305			0	0	0	0	0	0	0	0	0	0	0	0		0	0	0	0	0		0	0	0	0	0		0
13322307			0	0	0	0	0	0	0	0	0	0	0	0		0	0	0	0	0		0	0	0	0	0		0
13322309			0	0	0	0	0	0	0	0	0	0	0	0		0	0	0	0	0		0	0	0	0	0		0
13322311			0	0	0	0	0	0	0	0	0	0	0	0		0	0	0	0	0		0	0	0	0	0		0
13322313			0	0	0	0	0	0	0	0	0	0	0	0		0	0	0	0	0		0	0	0	0	0		0
13322315			0	0	0	0	0	0	0	0	0	0	0	0		0	0	0	0	0		0	0	0	0	0		0
13322317			0	0	0	0	0	0	0	0	0	0	0	0		0	0	0	0	0		0	0	0	0	0		0
13322319			0	0	0	0	0	0	0	0	0	0	0	0		0	0	0	0	0		0	0	0	0	0		0
13322321			0	0	0	0	0	0	0	0	1	0	0	0		0	0	0	0	0		0	0	0	0	1		0
13322323			0	0	0	0	0	0	0	0	0	0	0	0		0	0	0	0	0		0	0	0	0	0		0
13322325			0	0	0	0	0	0	0	0	0	0	0	0		0	0	0	0	0		0	0	0	0	0		0
13322327			0	0	0	0	0	0	0	0	0	0	0	0		0	0	0	0	0		0	0	0	0	0		0
13322329			0	0	0	0	0	0	0	0	0	0	0	0		0	0	0	0	0		0	0	0	0	0		0
13322331			0	0	0	0	0	0	0	0	0	0	0	0		0	0	0	0	0		0	0	0	0	0		0
13322333			0	0	0	0	0	0	0	0	0	0	0	0		0	0	0	0	0		0	0	0	0	0		0
13322335			0	0	0	0	0	0	0	0	0	0	0	0		0	0	0	0	0		0	0	0	0	0		0
13322337			0	0	0	0	0	0	0	0	0	0	0	0		0	0	0	0	0		0	0	0	0	0		0
13322339			0	0	0	0	0	0	0	0	0	0	0	0		0	0	0	0	0		0	0	0	0	0		0
13322341			0	0	0	0	0	0	0	0	0	0	0	0		0	0	0	0	0		0	0	0	0	0		0
13322343			0	0	0	0	0	0	0	0	0	0	0	0		0	0	0	0	0		0	0	0	0	0		0
13322345			0	0	0	0	0	0	0	0	0	0	0	0		0	0	0	0	0		0	0	0	0	0		0
13322347			0	0	0	0	0	0	0	0	0	0	0	0		0	0	0	0	0		0	0	0	0	0		0
13322349			0	0	0	0	0	0	0	0	0	0	0	0		0	0	0	0	0		0	0	0	0	0		0
13322351			0	0	0	0	0	0	0	0	0	0	0	0		0	0	0	0	0		0	0	0	0	0		0
13322353			0	0	0	0	0	0	0	0	0	-1	0	0		0	0	0	0	0		0	1	0	0	0		0
13322355			0	0	0	0	0	0	0	0	0	0	0	0		0	0	0	0	0		0	0	0	0	0		0
13322357			0	0	0	0	0	0	0	0	0	0	0	0		0	0	0	0	0		0	0	0	0	0		0
13322359			0	0	0	0	0	0	0	0	0	0	0	0		0	0	0	0	0		0	0	0	0	0		0
13322361			0	0	0	0	0	0	0	0	0	0	0	0		0	0	0	0	0		0	0	0	0	0		0
13322363			0	0	0	0	0	0	0	0	1	0	0	0		0	0	0	0	0		0	0	0	0	1		0
13322365			0	0	0	0	0	0	0	0	0	0	0	0		0	0	0	0	0		0	0	0	0	0		0
13322367			0	0	0	0	0	0	0	0	0	0	0	0		0	0	0	0	0		0	0	0	0	0		0
13322369			0	0	0	0	0	0	0	0	0	0	0	0		0	0	0	0	0		0	0	0	0	0		0
13322371			0	0	0	0	0	0	0	0	0	0	0	0		0	0	0	0	0		0	0	0	0	0		0
13322373			0	0	0	0	0	0	0	0	0	0	0	0		0	0	0	0	0		0	0	0	0	0		0
13322375			0	0	0	0	0	0	0	0	0	0	0	0		0	0	0	0	0		0	0	0	0	0		0
13322377			0	0	0	0	0	0	0	0	0	0	0	0		0	0	0	0	0		0	0	0	0	0		0
13322379			0	0	0	0	0	0	0	0	0	0	0	0		0	0	0	0	0		0	0	0	0	0		0
13322381			0	0	0	0	0	0	0	0	0	0	0	0		0	0	0	0	0		0	0	0	0	0		0
13322383			0	0	0	0	0	0	0	0	0	0	0	0		0	0	0	0	0		0	0	0	0	0		0
13322385			0	0	0	0	0	0	0	0	0	0	0	0		0	0	0	0	0		0	0	0	0	0		0
13322387			0	0	0	0	0	0	0	0	0	0	0	0		0	0	0	0	0		0	0	0	0	0		0
13322389			0	0	0	0	0	0	0	0	0	0	0	0		0	0	0	0	0		0	0	0	0	0		0
13322391			0	0	0	0	0	0	0	0	0	0	0	0		0	0	0	0	0		0	0	0	0	0		0
13322393			0	0	0	0	0	0	0	0	0	0	0	0		0	0	0	0	0		0	0	0	0	0		0
13322395			0	0	0	0	0	0	0	0	0	0	0	0		0	0	0	0	0		0	0	0	0	0		0
13322397			0	0	0	0	0	0	0	0	0	0	0	0		0	0	0	0	0		0	0	0	0	0		0
13322399			0	0	0	0	0	0	0	0	0	0	0	0		0	0	0	0	0		0	0	0	0	0		0
13322401			0	0	0	0	0	0	0	0	0	0	0	0		0	0	0	0	0		0	0	0	0	0		0
13322403			0	0	0	0	0	0	0	0	0	0	0	0		0	0	0	0	0		0	0	0	0	0		0
13322405			0	0	0	0	0	0	0	0	0	0	0	0		0	0	0	0	0		0	0	0	0	0		0
13322407			0	0	0	0	0	0	0	0	0	0	0	0		0	0	0	0	0		0	0	0	0	0		0
13322409			0	0	0	0	0	0	0	0	0	0	0	0		0	0	0	0	0		0	0	0	0	0		0
13322411			0	0	0	0	0	0	0	0	1	0	0	0		0	0	0	0	0		0	0	0	0	1		0
13322413			0	0	0	0	0	0	0	0	0	0	0	0		0	0	0	0	0		0	0	0	0	0		0
13322415			0	0	0	0	0	0	0	0	0	0	0	0		0	0	0	0	0		0	0	0	0	0		0
13322417			0	0	0	0	1	0	0	0	0	0	0	0		0	0	0	0	0		0	0	1	0	0		0
13322419			0	0	0	0	0	0	0	0	0	0	0	0		0	0	0	0	0		0	0	0	0	0		0
13322421			0	0	0	0	0	0	0	0	0	0	0	0		0	0	0	0	0		0	0	0	0	0		0
13322423			0	0	0	0	0	0	0	0	0	0	0	0		0	0	0	0	0		0	0	0	0	0		0
13322425			0	0	0	0	0	0	0	0	0	0	0	0		0	0	0	0	0		0	0	0	0	0		0
13322427			0	0	0	0	0	0	0	0	0	0	0	0		0	0	0	0	0		0	0	0	0	0		0
13322429			0	0	0	0	0	0	0	0	0	0	0	0		0	0	0	0	0		0	0	0	0	0		0
13322431			0	0	0	0	0	0	0	0	0	0	0	0		0	0	0	0	0		0	0	0	0	0		0
13322433			0	0	0	0	0	0	0	0	0	0	0	0		0	0	0	0	0		0	0	0	0	0		0
13322435			0	0	0	0	0	0	0	0	0	0	0	0		0	0	0	0	0		0	0	0	0	0		0
13322437			0	0	0	0	0	0	0	0	0	0	0	0		0	0	0	0	0		0	0	0	0	0		0
13322439			0	0	0	0	0	0	0	0	0	0	0	0		0	0	0	0	0		0	0	0	0	0		0
13322441			0	0	0	0	0	0	0	0	0	0	0	0		0	0	0	0	0		0	0	0	0	0		0
13322443			0	0	0	0	0	0	0	0	0	0	0	0		0	0	0	0	0		0	0	0	0	0		0
13322445			0	0	0	0	0	0	0	0	0	0	0	0		0	0	0	0	0		0	0	0	0	0		0
13322447			0	0	0	0	0	0	0	0	0	0	0	0		0	0	0	0	0		0	0	0	0	0		0
13322449			0	0	0	0	0	0	0	0	0	0	0	0		0	0	0	0	0		0	0	0	0	0		0
13322451			0	0	0	0	0	0	0	0	0	0	0	0		0	0	0	0	0		0	0	0	0	0		0
13322453			0	0	0	0	0	0	0	0	0	0	0	0		0	0	0	0	0		0	0	0	0	0		0
13322455			0	0	0	0	0	0	0	0	0	0	0	0		0	0	0	0	0		0	0	0	0	0		0
13322457			0	0	0	0	0	0	0	0	0	0	0	0		0	0	0	0	0		0	0	0	0	0		0
13322459			0	0	0	0	0	0	0	0	0	0	0	0		0	0	0	0	0		0	0	0	0	0		0
13322461			0	0	0	0	0	0	0	0	0	0	0	0		0	0	0	0	0		0	0	0	0	0		0
13322463			0	0	0	0	0	0	0	0	0	0	0	0		0	0	0	0	0		0	0	0	0	0		0
13322465			0	0	0	0	0	0	0	0	0	0	0	0		0	0	0	0	0		0	0	0	0	0		0
13322467			0	0	0	0	0	0	0	0	0	0	0	0		0	0	0	0	0		0	0	0	0	0		0
13322469			0	0	0	0	0	0	0	0	0	0	0	0		0	0	0	0	0		0	0	0	0	0		0
13322471			0	0	0	0	0	0	0	0	0	0	0	0		0	0	0	0	0		0	0	0	0	0		0
13322473			0	0	0	0	0	0	0	0	0	0	0	0		0	0	0	0	0		0	0	0	0	0		0
13322475			0	0	0	0	0	0	0	0	0	0	0	0		0	0	0	0	0		0	0	0	0	0		0
13322477			0	0	0	0	0	0	0	0	0	0	0	0		0	0	0	0	0		0	0	0	0	0		0
13322479			0	0	0	0	0	0	0	0	0	0	0	0		0	0	0	0	0		0	0	0	0	0		0
13322481			0	0	0	0	0	0	0	0	0	0	0	0		0	0	0	0	0		0	0	0	0	0		0
13322483			0	0	0	0	0	0	0	0	0	0	0	0		0	0	0	0	0		0	0	0	0	0		0
13322485			0	0	0	0	0	0	0	0	0	0	0	0		0	0	0	0	0		0	0	0	0	0		0
13322487			0	0	0	0	0	0	0	0	0	0	0	0		0	0	0	0	0		0	0	0	0	0		0
13322489			0	0	0	0	0	0	0	0	0	0	0	0		0	0	0	0	0		0	0	0	0	0		0
13322491			0	0	0	0	0	0	0	0	0	0	0	0		0	0	0	0	0		0	0	0	0	0		0
13322493			0	0	0	0	0	0	0	0	0	0	0	0		0	0	0	0	0		0	0	0	0	0		0
13322495			0	0	0	0	0	0	0	0	0	0	0	0		0	0	0	0	0		0	0	0	0	0		0
13322497			0	0	0	0	0	0	0	0	0	0	0	0		0	0	0	0	0		0	0	0	0	0		0
13322499			0	0	0	0	0	0	0	0	0	0	0	0		0	0	0	0	0		0	0	0	0	0		0
13322501			0	0	0	0	0	0	0	0	0	0	0	0		0	0	0	0	0		0	0	0	0	0		0
13322503			0	0	0	0	0	0	0	0	0	0	0	0		0	0	0	0	0		0	0	0	0	0		0
13322505			0	0	0	0	0	0	0	0	0	0	0	0		0	0	0	0	0		0	0	0	0	0		0
13322507			0	0	0	0	0	0	0	0	0	0	0	0		0	0	0	0	0		0	0	0	0	0		0
13322509			0	0	0	0	0	0	0	0	0	0	0	0		0	0	0	0	0		0	0	0	0	0		0
13322511			0	0	0	0	0	0	0	0	0	0	0	0		0	0	0	0	0		0	0	0	0	0		0
13322513			0	0	0	0	0	0	0	0	0	0	0	0		0	0	0	0	0		0	0	0	0	0		0
13322515			0	0	0	0	0	0	0	0	0	0	0	0		0	0	0	0	0		0	0	0	0	0		0
13322517			0	0	0	0	0	0	0	0	0	0	0	0		0	0	0	0	0		0	0	0	0	0		0
13322519			0	0	0	0	0	0	0	0	0	0	0	0		0	0	0	0	0		0	0	0	0	0		0
13322521			0	0	0	0	0	0	0	0	0	0	0	0		0	0	0	0	0		0	0	0	0	0		0
13322523			0	0	0	0	0	0	0	0	0	0	0	0		0	0	0	0	0		0	0	0	0	0		0
13322525			0	0	0	0	0	0	0	0	0	0	0	0		0	0	0	0	0		0	0	0	0	0		0
13322527			0	0	0	0	0	0	0	0	0	0	0	0		0	0	0	0	0		0	0	0	0	0		0
13322529			0	0	0	0	0	0	0	0	0	0	0	0		0	0	0	0	0		0	0	0	0	0		0
13322531			0	0	0	0	0	0	0	0	0	0	0	0		0	0	0	0	0		0	0	0	0	0		0
13322533			0	0	0	0	0	0	0	0	0	0	0	0		0	0	0	0	0		0	0	0	0	0		0
13322535			0	0	0	0	0	0	0	0	0	0	0	0		0	0	0	0	0		0	0	0	0	0		0
13322537			0	0	0	0	0	0	0	0	0	0	0	0		0	0	0	0	0		0	0	0	0	0		0
13322539			0	0	0	0	0	0	0	0	0	0	0	0		0	0	0	0	0		0	0	0	0	0		0
13322541			0	0	0	0	0	0	0	0	0	0	0	0		0	0	0	0	0		0	0	0	0	0		0
13322543			0	0	0	0	0	0	0	0	0	0	0	0		0	0	0	0	0		0	0	0	0	0		0
13322545			0	0	0	0	0	0	0	0	0	0	0	0		0	0	0	0	0		0	0	0	0	0		0
13322547			0	0	0	0	0	0	0	0	0	0	0	0		0	0	0	0	0		0	0	0	0	0		0
13322549			0	0	0	0	0	0	0	0	0	0	0	0		0	0	0	0	0		0	0	0	0	0		0
13322551			0	0	0	0	0	0	0	0	0	0	0	0		0	0	0	0	0		0	0	0	0	0		0
13322553			0	0	0	0	0	0	0	0	0	0	0	0		0	0	0	0	0		0	0	0	0	0		0
13322555			0	0	0	0	0	0	0	0	0	0	0	0		0	0	0	0	0		0	0	0	0	0		0
13322557			0	0	0	0	0	0	0	0	0	0	0	0		0	0	0	0	0		0	0	0	0	0		0
13322559			0	0	0	0	0	0	0	0	0	0	0	0		0	0	0	0	0		0	0	0	0	0		0
13322561			0	0	0	0	0	0	0	0	0	0	0	0		0	0	0	0	0		0	0	0	0	0		0
13322563			0	0	0	0	0	0	0	0	0	0	0	0		0	0	0	0	0		0	0	0	0	0		0
13322565			0	0	0	0	0	0	0	0	0	0	0	0		0	0	0	0	0		0	0	0	0	0		0
13322567			0	0	0	0	0	0	0	0	0	0	0	0		0	0	0	0	0		0	0	0	0	0		0
13322569			0	0	0	0	0	0	0	0	0	0	0	0		0	0	0	0	0		0	0	0	0	0		0
13322571			0	0	0	0	0	0	0	0	0	0	0	0		0	0	0	0	0		0	0	0	0	0		0
13322573			0	0	0	0	0	0	1	1	0	0	0	0		1	0	0	1	0		0	0	0	0	0		0
13322575			0	0	0	0	0	0	0	0	0	0	0	0		0	0	0	0	0		0	0	0	0	0		0
13322577			0	0	0	0	0	0	0	0	0	0	0	0		0	0	0	0	0		0	0	0	0	0		0
13322579			0	0	0	0	0	0	0	0	0	0	0	0		0	0	0	0	0		0	0	0	0	0		0
13322581			0	0	0	0	0	0	0	0	0	0	0	0		0	0	0	0	0		0	0	0	0	0		0
13322583			0	0	0	0	0	0	0	0	0	0	0	0		0	0	0	0	0		0	0	0	0	0		0
13322585			0	0	0	0	0	0	0	0	0	0	0	0		0	0	0	0	0		0	0	0	0	0		0
13322587			0	0	0	0	0	0	0	0	0	0	0	0		0	0	0	0	0		0	0	0	0	0		0
13322589			0	0	0	0	0	0	0	0	0	0	0	0		0	0	0	0	0		0	0	0	0	0		0
13322591			0	0	0	0	0	0	0	0	0	0	0	0		0	0	0	0	0		0	0	0	0	0		0
13322593			0	0	0	0	0	0	0	0	0	0	0	0		0	0	0	0	0		0	0	0	0	0		0
13322595			0	0	0	0	0	0	0	0	0	0	0	0		0	0	0	0	0		0	0	0	0	0		0
13322597			0	0	0	0	0	0	0	0	0	0	0	0		0	0	0	0	0		0	0	0	0	0		0
13322599			0	0	0	0	0	0	0	0	0	0	0	0		0	0	0	0	0		0	0	0	0	0		0
13322601			0	0	0	0	0	0	0	0	0	0	0	0		0	0	0	0	0		0	0	0	0	0		0
13322603			0	0	0	0	0	0	0	0	0	0	0	0		0	0	0	0	0		0	0	0	0	0		0
13322605			0	0	0	0	0	0	0	0	0	0	0	0		0	0	0	0	0		0	0	0	0	0		0
13322607			0	0	0	0	0	0	0	0	0	0	0	0		0	0	0	0	0		0	0	0	0	0		0
13322609			0	0	0	0	0	0	0	0	0	0	0	0		0	0	0	0	0		0	0	0	0	0		0
13322611			0	0	0	0	0	0	0	0	0	0	0	0		0	0	0	0	0		0	0	0	0	0		0
13322613			0	0	0	0	0	0	0	0	0	0	0	0		0	0	0	0	0		0	0	0	0	0		0
13322615			0	0	0	0	0	0	0	0	0	0	0	0		0	0	0	0	0		0	0	0	0	0		0
13322617			0	0	0	0	0	0	0	0	0	0	0	0		0	0	0	0	0		0	0	0	0	0		0
13322619			0	0	0	0	0	0	0	0	0	0	0	0		0	0	0	0	0		0	0	0	0	0		0
13322621			0	0	0	0	0	0	0	0	0	0	0	0		0	0	0	0	0		0	0	0	0	0		0
13322623			0	0	0	0	0	0	0	0	0	0	0	0		0	0	0	0	0		0	0	0	0	0		0
13322625			0	0	0	0	0	0	0	0	0	0	0	0		0	0	0	0	0		0	0	0	0	0		0
13322627			0	0	0	0	0	0	0	0	0	0	0	0		0	0	0	0	0		0	0	0	0	0		0
13322629			0	0	0	0	0	0	0	0	0	0	0	0		0	0	0	0	0		0	0	0	0	0		0
13322631			0	0	0	0	0	0	0	0	0	0	0	0		0	0	0	0	0		0	0	0	0	0		0
13322633			0	0	0	0	0	0	0	0	0	0	0	0		0	0	0	0	0		0	0	0	0	0		0
13322635			0	0	0	0	0	0	0	0	0	0	0	0		0	0	0	0	0		0	0	0	0	0		0
13322637			0	0	0	0	0	0	0	0	0	0	0	0		0	0	0	0	0		0	0	0	0	0		0
13322639			0	0	0	0	0	0	0	0	0	0	0	0		0	0	0	0	0		0	0	0	0	0		0
13322641			0	0	0	0	0	0	0	0	0	0	0	0		0	0	0	0	0		0	0	0	0	0		0
13322643			0	0	0	0	0	0	0	0	0	0	0	0		0	0	0	0	0		0	0	0	0	0		0
13322645			0	0	0	0	0	0	0	0	0	0	0	0		0	0	0	0	0		0	0	0	0	0		0
13322647			0	0	0	0	0	0	0	0	0	0	0	0		0	0	0	0	0		0	0	0	0	0		0
13322649			0	0	0	0	0	0	0	0	0	0	0	0		0	0	0	0	0		0	0	0	0	0		0
13322651			0	0	0	0	0	0	0	0	0	0	0	0		0	0	0	0	0		0	0	0	0	0		0
13322653			0	0	0	0	0	0	0	0	0	0	0	0		0	0	0	0	0		0	0	0	0	0		0
13322655			0	0	0	0	0	0	0	0	0	0	0	0		0	0	0	0	0		0	0	0	0	0		0
13322657			0	0	0	0	0	0	0	0	0	0	0	0		0	0	0	0	0		0	0	0	0	0		0
13322659			0	0	0	0	0	0	0	0	0	0	0	0		0	0	0	0	0		0	0	0	0	0		0
13322661			0	0	0	0	0	0	0	0	0	0	0	0		0	0	0	0	0		0	0	0	0	0		0
13322663			0	0	0	0	0	0	0	0	0	0	0	0		0	0	0	0	0		0	0	0	0	0		0
13322665			0	0	0	0	0	0	0	0	0	0	0	0		0	0	0	0	0		0	0	0	0	0		0
13322667			0	0	0	0	0	0	1	1	1	0	0	0		1	0	0	1	0		0	0	0	0	1		0
13322669			0	0	0	0	0	0	0	0	0	0	0	0		0	0	0	0	0		0	0	0	0	0		0
13322671			0	0	0	0	0	0	0	0	0	0	0	0		0	0	0	0	0		0	0	0	0	0		0
13322673			0	0	0	0	0	0	0	0	0	0	0	0		0	0	0	0	0		0	0	0	0	0		0
13322675			0	0	0	0	0	0	0	0	0	0	0	0		0	0	0	0	0		0	0	0	0	0		0
13322677			0	0	0	0	0	0	0	0	0	0	0	0		0	0	0	0	0		0	0	0	0	0		0
13322679			0	0	0	0	0	0	0	0	0	0	0	0		0	0	0	0	0		0	0	0	0	0		0
13322681			0	0	0	0	0	0	0	0	0	0	0	0		0	0	0	0	0		0	0	0	0	0		0
13322683			0	0	0	0	0	0	0	0	0	0	0	0		0	0	0	0	0		0	0	0	0	0		0
13322685			0	0	0	0	0	0	0	0	0	0	0	0		0	0	0	0	0		0	0	0	0	0		0
13322687			0	0	0	0	0	0	0	0	0	0	0	0		0	0	0	0	0		0	0	0	0	0		0
13322689			0	0	0	0	0	0	0	0	0	0	0	0		0	0	0	0	0		0	0	0	0	0		0
13322691			0	0	0	0	0	0	0	0	0	0	0	0		0	0	0	0	0		0	0	0	0	0		0
13322693			0	0	0	0	0	0	0	0	0	0	0	0		0	0	0	0	0		0	0	0	0	0		0
13322695			0	0	0	0	0	0	0	0	0	0	0	0		0	0	0	0	0		0	0	0	0	0		0
13322697			0	0	0	0	0	0	0	0	0	0	0	0		0	0	0	0	0		0	0	0	0	0		0
13322699			0	0	0	0	0	0	0	0	0	0	0	0		0	0	0	0	0		0	0	0	0	0		0
13322701			0	0	0	0	0	0	0	0	0	0	0	0		0	0	0	0	0		0	0	0	0	0		0
13322703			0	0	0	0	0	0	0	0	0	0	0	0		0	0	0	0	0		0	0	0	0	0		0
13322705			0	0	0	0	0	0	0	0	0	0	0	0		0	0	0	0	0		0	0	0	0	0		0
13322707			0	0	0	0	0	0	0	0	0	0	0	0		0	0	0	0	0		0	0	0	0	0		0
13322709			0	0	0	0	0	0	0	0	0	0	0	0		0	0	0	0	0		0	0	0	0	0		0
13322711			0	0	0	0	0	0	0	0	0	0	0	0		0	0	0	0	0		0	0	0	0	0		0
13322713			0	0	0	0	0	0	0	0	0	0	0	0		0	0	0	0	0		0	0	0	0	0		0
13322715			0	0	0	0	0	0	0	0	0	0	0	0		0	0	0	0	0		0	0	0	0	0		0
13322717			0	0	0	0	0	0	0	0	0	0	0	0		0	0	0	0	0		0	0	0	0	0		0
13322719			0	0	0	0	0	0	0	0	0	0	0	0		0	0	0	0	0		0	0	0	0	0		0
13322721			0	0	0	0	0	0	0	0	0	0	0	0		0	0	0	0	0		0	0	0	0	0		0
13322723			0	0	0	0	0	0	0	0	0	0	0	0		0	0	0	0	0		0	0	0	0	0		0
13322725			0	0	0	0	0	0	0	0	0	0	0	0		0	0	0	0	0		0	0	0	0	0		0
13322727			0	0	0	0	0	0	0	0	0	0	0	0		0	0	0	0	0		0	0	0	0	0		0
13322729			0	0	0	0	0	0	0	0	0	0	0	0		0	0	0	0	0		0	0	0	0	0		0
13322731			0	0	0	0	0	0	0	0	0	0	0	0		0	0	0	0	0		0	0	0	0	0		0
13322733			0	0	0	0	0	0	0	0	0	0	0	0		0	0	0	0	0		0	0	0	0	0		0
13322735			0	0	0	0	0	0	0	0	0	0	0	0		0	0	0	0	0		0	0	0	0	0		0
13322737			0	0	0	0	0	0	0	0	0	0	0	0		0	0	0	0	0		0	0	0	0	0		0
13322739			0	0	0	0	0	0	0	0	0	0	0	0		0	0	0	0	0		0	0	0	0	0		0
13322741			0	0	0	0	0	0	0	0	0	0	0	0		0	0	0	0	0		0	0	0	0	0		0
13322743			0	0	0	0	0	0	0	0	0	0	0	0		0	0	0	0	0		0	0	0	0	0		0
13322745			0	0	0	0	0	0	0	0	0	0	0	0		0	0	0	0	0		0	0	0	0	0		0
13322747			0	0	0	0	0	0	0	0	0	0	0	0		0	0	0	0	0		0	0	0	0	0		0
13322749			0	0	0	0	0	0	0	0	0	0	0	0		0	0	0	0	0		0	0	0	0	0		0
13322751			0	0	0	0	0	0	0	0	0	0	0	0		0	0	0	0	0		0	0	0	0	0		0
13322753			0	0	0	0	0	0	0	0	0	0	0	0		0	0	0	0	0		0	0	0	0	0		0
13322755			0	0	0	0	0	0	0	0	0	0	0	0		0	0	0	0	0		0	0	0	0	0		0
13322757			0	0	0	0	0	0	0	0	0	0	0	0		0	0	0	0	0		0	0	0	0	0		0
13322759			0	0	0	0	0	0	0	0	0	0	0	0		0	0	0	0	0		0	0	0	0	0		0
13322761			0	0	0	0	0	0	0	0	0	0	0	0		0	0	0	0	0		0	0	0	0	0		0
13322763			0	0	0	0	0	0	0	0	0	0	0	0		0	0	0	0	0		0	0	0	0	0		0
13322765			0	0	0	0	0	0	0	0	0	0	0	0		0	0	0	0	0		0	0	0	0	0		0
13322767			0	0	0	0	0	0	0	0	0	0	0	0		0	0	0	0	0		0	0	0	0	0		0
13322769			0	0	0	0	0	0	0	0	0	0	0	0		0	0	0	0	0		0	0	0	0	0		0
13322771			0	0	0	0	0	0	0	0	0	0	0	0		0	0	0	0	0		0	0	0	0	0		0
13322773			0	0	0	0	0	0	0	0	0	0	0	0		0	0	0	0	0		0	0	0	0	0		0
13322775			0	0	0	0	0	0	0	0	0	0	0	0		0	0	0	0	0		0	0	0	0	0		0
13322777			0	0	0	0	0	0	0	0	0	0	0	0		0	0	0	0	0		0	0	0	0	0		0
13322779			0	0	0	0	0	0	0	0	0	0	0	0		0	0	0	0	0		0	0	0	0	0		0
13322781			0	0	0	0	0	0	0	0	0	0	0	0		0	0	0	0	0		0	0	0	0	0		0
13322783			0	0	0	0	0	0	0	0	0	0	0	0		0	0	0	0	0		0	0	0	0	0		0
13322785			0	0	0	0	0	0	0	0	0	0	0	0		0	0	0	0	0		0	0	0	0	0		0
13322787			0	0	0	0	0	0	0	0	0	0	0	0		0	0	0	0	0		0	0	0	0	0		0
13322789			0	0	0	0	0	0	0	0	0	0	0	0		0	0	0	0	0		0	0	0	0	0		0
13322791			0	0	0	0	0	0	0	0	0	0	0	0		0	0	0	0	0		0	0	0	0	0		0
13322793			0	0	0	0	0	0	0	0	0	0	0	0		0	0	0	0	0		0	0	0	0	0		0
13322795			0	0	0	0	0	0	0	0	0	0	0	0		0	0	0	0	0		0	0	0	0	0		0
13322797			0	0	0	0	0	0	0	0	0	0	0	0		0	0	0	0	0		0	0	0	0	0		0
13322799			0	0	0	0	0	0	0	0	0	0	0	0		0	0	0	0	0		0	0	0	0	0		0
13322801			0	0	0	0	0	0	0	0	0	0	0	0		0	0	0	0	0		0	0	0	0	0		0
13322803			0	0	0	0	0	0	0	0	0	0	0	0		0	0	0	0	0		0	0	0	0	0		0
13322805			0	0	0	0	0	0	0	0	0	0	0	0		0	0	0	0	0		0	0	0	0	0		0
13322807			0	0	0	0	0	0	0	0	0	0	0	0		0	0	0	0	0		0	0	0	0	0		0
13322809			0	0	0	0	0	0	0	0	0	0	0	0		0	0	0	0	0		0	0	0	0	0		0
13322811			0	0	0	0	0	0	0	0	1	0	0	0		0	0	0	0	0		0	0	0	0	1		0
13322813			0	0	0	0	0	0	0	0	0	0	0	0		0	0	0	0	0		0	0	0	0	0		0
13322815			0	0	0	0	0	0	0	0	0	0	0	0		0	0	0	0	0		0	0	0	0	0		0
13322817			0	0	0	0	0	0	0	0	0	0	0	0		0	0	0	0	0		0	0	0	0	0		0
13322819			0	0	0	0	0	0	0	0	0	0	0	0		0	0	0	0	0		0	0	0	0	0		0
13322821			0	0	0	0	0	0	0	0	0	0	0	0		0	0	0	0	0		0	0	0	0	0		0
13322823			0	0	0	0	0	0	0	0	0	0	0	0		0	0	0	0	0		0	0	0	0	0		0
13322825			0	0	0	0	0	0	0	0	0	0	0	0		0	0	0	0	0		0	0	0	0	0		0
13322827			0	0	0	0	0	0	0	0	0	0	0	0		0	0	0	0	0		0	0	0	0	0		0
13322829			0	0	0	0	0	0	0	0	0	0	0	0		0	0	0	0	0		0	0	0	0	0		0
13322831			0	0	0	0	0	0	0	0	0	0	0	0		0	0	0	0	0		0	0	0	0	0		0
13322833			0	0	0	0	0	0	0	0	0	0	0	0		0	0	0	0	0		0	0	0	0	0		0
13322835			0	0	0	0	0	0	0	0	0	0	0	0		0	0	0	0	0		0	0	0	0	0		0
13322837			0	0	0	0	0	0	0	0	0	0	0	0		0	0	0	0	0		0	0	0	0	0		0
13322839			0	0	0	0	0	0	0	0	0	0	0	0		0	0	0	0	0		0	0	0	0	0		0
13322841			0	0	0	0	0	0	0	0	0	0	0	0		0	0	0	0	0		0	0	0	0	0		0
13322843			0	0	0	0	0	0	0	0	0	0	0	0		0	0	0	0	0		0	0	0	0	0		0
13322845			0	0	0	0	0	0	0	0	0	0	0	0		0	0	0	0	0		0	0	0	0	0		0
13322847			0	0	0	0	0	0	0	0	0	0	0	0		0	0	0	0	0		0	0	0	0	0		0
13322849			0	0	0	0	0	0	0	0	0	0	0	0		0	0	0	0	0		0	0	0	0	0		0
13322851			0	0	0	0	0	0	0	0	0	0	0	0		0	0	0	0	0		0	0	0	0	0		0
13322853			0	0	0	0	0	0	0	0	0	0	0	0		0	0	0	0	0		0	0	0	0	0		0
13322855			0	0	0	0	0	0	0	0	0	0	0	0		0	0	0	0	0		0	0	0	0	0		0
13322857			0	0	0	0	0	0	0	0	0	0	0	0		0	0	0	0	0		0	0	0	0	0		0
13322859			0	0	0	0	0	0	0	0	0	0	0	0		0	0	0	0	0		0	0	0	0	0		0
13322861			0	0	0	0	0	0	0	0	0	0	0	0		0	0	0	0	0		0	0	0	0	0		0
13322863			0	0	0	0	0	0	0	0	0	0	0	0		0	0	0	0	0		0	0	0	0	0		0
13322865			0	0	0	0	0	0	0	0	0	0	0	0		0	0	0	0	0		0	0	0	0	0		0
13322867			0	0	0	0	0	0	0	0	0	0	0	0		0	0	0	0	0		0	0	0	0	0		0
13322869			0	0	0	0	0	0	0	0	0	0	0	0		0	0	0	0	0		0	0	0	0	0		0
13322871			0	0	0	0	0	0	0	0	0	0	0	0		0	0	0	0	0		0	0	0	0	0		0
13322873			0	0	0	0	0	0	0	0	0	0	0	0		0	0	0	0	0		0	0	0	0	0		0
13322875			0	0	0	0	0	0	0	0	0	0	0	0		0	0	0	0	0		0	0	0	0	0		0
13322877			0	0	0	0	0	0	0	0	0	0	0	0		0	0	0	0	0		0	0	0	0	0		0
13322879			0	0	0	0	0	0	0	0	0	0	0	0		0	0	0	0	0		0	0	0	0	0		0
13322881			0	0	0	0	0	0	0	0	0	0	0	0		0	0	0	0	0		0	0	0	0	0		0
13322883			0	0	0	0	0	0	0	1	0	0	0	0		0	0	0	1	0		0	0	0	0	0		0
13322885			0	0	0	0	0	0	0	0	0	0	0	0		0	0	0	0	0		0	0	0	0	0		0
13322887			0	0	0	0	0	0	0	0	0	0	0	0		0	0	0	0	0		0	0	0	0	0		0
13322889			0	0	0	0	0	0	0	0	0	0	0	0		0	0	0	0	0		0	0	0	0	0		0
13322891			0	0	0	0	0	0	0	0	0	0	0	0		0	0	0	0	0		0	0	0	0	0		0
13322893			0	0	0	0	0	0	0	0	0	0	0	0		0	0	0	0	0		0	0	0	0	0		0
13322895			0	0	0	0	0	0	0	0	0	0	0	0		0	0	0	0	0		0	0	0	0	0		0
13322897			0	0	0	0	0	0	0	0	0	0	0	0		0	0	0	0	0		0	0	0	0	0		0
13322899			0	0	0	0	0	0	0	0	0	0	0	0		0	0	0	0	0		0	0	0	0	0		0
13322901			0	0	0	0	0	0	0	0	0	0	0	0		0	0	0	0	0		0	0	0	0	0		0
13322903			0	0	0	0	0	0	0	0	0	0	0	0		0	0	0	0	0		0	0	0	0	0		0
13322905			0	0	0	0	0	0	0	0	0	0	0	0		0	0	0	0	0		0	0	0	0	0		0
13322907			0	0	0	0	0	0	0	0	0	0	0	0		0	0	0	0	0		0	0	0	0	0		0
13322909			0	0	0	0	0	0	0	0	0	0	0	0		0	0	0	0	0		0	0	0	0	0		0
13322911			0	0	0	0	0	0	0	0	0	0	0	0		0	0	0	0	0		0	0	0	0	0		0
13322913			0	0	0	0	0	0	0	0	0	0	0	0		0	0	0	0	0		0	0	0	0	0		0
13322915			0	0	0	0	0	0	0	0	0	0	0	0		0	0	0	0	0		0	0	0	0	0		0
13322917			0	0	0	0	0	0	0	0	0	0	0	0		0	0	0	0	0		0	0	0	0	0		0
13322919			0	0	0	0	0	0	0	0	0	0	0	0		0	0	0	0	0		0	0	0	0	0		0
13322921			0	0	0	0	0	0	0	0	0	0	0	0		0	0	0	0	0		0	0	0	0	0		0
13322923			0	0	0	0	0	0	0	0	0	0	0	0		0	0	0	0	0		0	0	0	0	0		0
13322925			0	0	0	0	0	0	0	0	0	0	0	0		0	0	0	0	0		0	0	0	0	0		0
13322927			0	0	0	0	0	0	0	0	0	0	0	0		0	0	0	0	0		0	0	0	0	0		0
13322929			0	0	0	0	0	0	0	0	0	0	0	0		0	0	0	0	0		0	0	0	0	0		0
13322931			0	0	0	0	0	0	0	0	0	0	0	0		0	0	0	0	0		0	0	0	0	0		0
13322933			0	0	0	0	0	0	0	0	0	0	0	0		0	0	0	0	0		0	0	0	0	0		0
13322935			0	0	0	0	0	0	0	0	0	0	0	0		0	0	0	0	0		0	0	0	0	0		0
13322937			0	0	0	0	0	0	0	0	0	0	0	0		0	0	0	0	0		0	0	0	0	0		0
13322939			0	0	0	0	0	0	0	0	0	0	0	0		0	0	0	0	0		0	0	0	0	0		0
13322941			0	0	0	0	0	0	0	0	0	0	0	0		0	0	0	0	0		0	0	0	0	0		0
13322943			0	0	0	0	0	0	0	0	0	0	0	0		0	0	0	0	0		0	0	0	0	0		0
13322945			0	0	0	0	0	0	0	0	0	0	0	0		0	0	0	0	0		0	0	0	0	0		0
13322947			0	0	0	0	0	0	0	0	0	0	0	0		0	0	0	0	0		0	0	0	0	0		0
13322949			0	0	0	0	0	0	0	0	0	0	0	0		0	0	0	0	0		0	0	0	0	0		0
13322951			0	0	0	0	0	0	0	0	0	0	0	0		0	0	0	0	0		0	0	0	0	0		0
13322953			0	0	0	0	0	0	0	0	0	0	0	0		0	0	0	0	0		0	0	0	0	0		0
13322955			0	0	0	0	0	0	0	0	0	0	0	0		0	0	0	0	0		0	0	0	0	0		0
13322957			0	0	0	0	0	0	0	0	0	0	0	0		0	0	0	0	0		0	0	0	0	0		0
13322959			0	0	0	0	0	0	0	0	0	0	0	0		0	0	0	0	0		0	0	0	0	0		0
13322961			0	0	0	0	0	0	0	0	0	0	0	0		0	0	0	0	0		0	0	0	0	0		0
13322963			0	0	0	0	0	0	0	0	0	0	0	0		0	0	0	0	0		0	0	0	0	0		0
13322965			0	0	0	0	0	0	0	0	0	0	0	0		0	0	0	0	0		0	0	0	0	0		0
13322967			0	0	0	0	0	0	0	0	0	0	0	0		0	0	0	0	0		0	0	0	0	0		0
13322969			0	1	1	0	1	0	0	1	1	1	1	0		0	1	0	1	0		0	0	1	0	1		0
13322971			0	0	0	0	1	0	0	0	1	1	1	-1		0	1	0	0	0		0	0	1	0	1		0
13322973			0	0	1	1	1	0	0	1	1	0	1	0		0	1	0	1	0		0	0	1	0	1		0
13322975			0	0	0	0	0	0	0	0	0	0	0	0		0	0	0	0	0		0	0	0	0	0		0
13322977			0	0	0	0	0	0	0	0	0	0	0	0		0	0	0	0	0		0	0	0	0	0		0
13322979			0	0	0	0	0	0	0	0	0	0	0	0		0	0	0	0	0		0	0	0	0	0		0
13322981			0	0	0	0	0	0	0	0	0	0	0	0		0	0	0	0	0		0	0	0	0	0		0
13322983			0	0	0	0	0	0	0	0	0	0	0	0		0	0	0	0	0		0	0	0	0	0		0
13322985			0	0	0	0	0	0	0	0	0	0	0	0		0	0	0	0	0		0	0	0	0	0		0
13322987			0	1	0	1	0	1	0	1	0	1	0	1		0	1	0	1	0		0	0	0	0	0		0
13322989			0	1	0	1	0	1	0	1	0	1	0	0		0	1	0	1	0		0	0	0	0	0		0
13322991			0	1	0	1	0	1	0	1	0	1	0	0		0	1	0	1	0		0	0	0	0	0		0
13322993			0	0	0	0	0	0	0	0	0	0	0	0		0	0	0	0	0		0	0	0	0	0		0
13322995			0	0	0	0	0	0	0	0	0	0	0	0		0	0	0	0	0		0	0	0	0	0		0
13322997			0	0	0	0	0	0	0	0	0	0	0	0		0	0	0	0	0		0	0	0	0	0		0
13322999			0	0	0	0	0	0	0	0	0	0	0	0		0	0	0	0	0		0	0	0	0	0		0
13323001			0	0	0	0	0	0	0	0	0	0	0	0		0	0	0	0	0		0	0	0	0	0		0
13323003			0	0	0	0	0	0	0	0	1	0	1	0		0	0	0	0	0		0	0	1	0	1		0
13323005			0	0	0	0	0	0	0	0	0	0	0	0		0	0	0	0	0		0	0	0	0	0		0
13323007			0	0	0	0	0	0	0	0	0	0	0	0		0	0	0	0	0		0	0	0	0	0		0
13323009			0	0	0	0	0	0	0	0	0	0	0	0		0	0	0	0	0		0	0	0	0	0		0
13323011			0	0	0	0	0	0	0	0	0	0	0	0		0	0	0	0	0		0	0	0	0	0		0
13323013			0	0	0	0	0	0	0	0	0	0	0	0		0	0	0	0	0		0	0	0	0	0		0
13323015			0	0	0	0	0	0	0	0	0	0	0	0		0	0	0	0	0		0	0	0	0	0		0
13323017			0	0	0	0	0	0	0	0	0	0	0	0		0	0	0	0	0		0	0	0	0	0		0
13323019			0	0	0	0	0	0	0	0	0	0	0	0		0	0	0	0	0		0	0	0	0	0		0
13323021			0	0	0	0	0	0	0	0	0	0	0	0		0	0	0	0	0		0	0	0	0	0		0
13323023			0	0	0	0	0	0	0	0	0	0	0	0		0	0	0	0	0		0	0	0	0	0		0
13323025			0	0	0	0	0	0	0	0	0	0	0	0		0	0	0	0	0		0	0	0	0	0		0
13323027			0	0	0	0	0	0	0	0	0	0	0	0		0	0	0	0	0		0	0	0	0	0		0
13323029			0	0	0	0	0	0	0	0	0	0	0	0		0	0	0	0	0		0	0	0	0	0		0
13323031			0	0	0	0	0	0	0	0	0	0	0	0		0	0	0	0	0		0	0	0	0	0		0
13323033			0	0	0	0	0	0	0	0	0	0	0	0		0	0	0	0	0		0	0	0	0	0		0
13323035			0	0	0	0	0	0	0	0	0	0	0	0		0	0	0	0	0		0	0	0	0	0		0
13323037			0	0	0	0	0	0	0	0	0	0	0	0		0	0	0	0	0		0	0	0	0	0		0
13323039			0	0	0	0	0	0	0	0	0	0	0	0		0	0	0	0	0		0	0	0	0	0		0
13323041			0	0	0	0	0	0	0	0	0	0	0	0		0	0	0	0	0		0	0	0	0	0		0
13323043			0	0	0	0	0	0	0	0	0	0	0	0		0	0	0	0	0		0	0	0	0	0		0
13323045			0	0	0	0	0	0	0	0	0	0	0	0		0	0	0	0	0		0	0	0	0	0		0
13323047			0	0	0	0	0	0	0	0	0	0	0	0		0	0	0	0	0		0	0	0	0	0		0
13323049			0	0	0	0	0	0	0	0	0	0	0	0		0	0	0	0	0		0	0	0	0	0		0
13323051			0	0	0	0	0	0	0	0	0	0	0	0		0	0	0	0	0		0	0	0	0	0		0
13323053			0	0	0	0	0	0	0	0	0	0	0	0		0	0	0	0	0		0	0	0	0	0		0
13323055			0	0	0	0	0	0	0	0	0	0	0	0		0	0	0	0	0		0	0	0	0	0		0
13323057			0	0	0	0	0	0	0	0	0	0	0	0		0	0	0	0	0		0	0	0	0	0		0
13323059			0	0	0	0	0	0	0	0	0	0	0	0		0	0	0	0	0		0	0	0	0	0		0
13323061			0	0	0	0	0	0	0	0	0	0	0	0		0	0	0	0	0		0	0	0	0	0		0
13323063			0	0	0	0	0	0	0	0	0	0	0	0		0	0	0	0	0		0	0	0	0	0		0
13323065			0	0	0	0	0	0	0	0	0	0	0	0		0	0	0	0	0		0	0	0	0	0		0
13323067			0	0	0	0	0	0	0	0	0	0	0	0		0	0	0	0	0		0	0	0	0	0		0
13323069			0	0	0	0	0	0	0	0	0	0	0	0		0	0	0	0	0		0	0	0	0	0		0
13323071			0	0	0	0	0	0	0	0	0	0	0	0		0	0	0	0	0		0	0	0	0	0		0
13323073			0	0	0	0	0	0	0	0	0	0	0	0		0	0	0	0	0		0	0	0	0	0		0
13323075			0	0	0	0	0	0	0	0	0	0	0	0		0	0	0	0	0		0	0	0	0	0		0
13323077			0	0	0	0	0	0	0	0	0	0	0	0		0	0	0	0	0		0	0	0	0	0		0
13323079			0	0	0	0	0	0	0	0	0	0	0	0		0	0	0	0	0		0	0	0	0	0		0
13323081			0	0	0	0	0	0	0	0	0	0	0	0		0	0	0	0	0		0	0	0	0	0		0
13323083			0	0	0	0	0	0	0	0	0	0	0	0		0	0	0	0	0		0	0	0	0	0		0
13323085			0	0	0	0	0	0	0	0	0	0	0	0		0	0	0	0	0		0	0	0	0	0		0
13323087			0	0	0	0	0	0	0	0	0	0	0	0		0	0	0	0	0		0	0	0	0	0		0
13323089			0	0	0	0	0	0	0	0	0	0	0	0		0	0	0	0	0		0	0	0	0	0		0
13323091			0	0	0	0	0	0	0	0	0	0	0	0		0	0	0	0	0		0	0	0	0	0		0
13323093			0	0	0	0	0	0	0	0	0	0	0	0		0	0	0	0	0		0	0	0	0	0		0
13323095			0	0	0	0	0	0	0	0	0	0	0	0		0	0	0	0	0		0	0	0	0	0		0
13323097			0	0	0	0	0	0	0	0	0	0	0	0		0	0	0	0	0		0	0	0	0	0		0
13323099			0	0	0	0	0	0	0	0	0	0	0	0		0	0	0	0	0		0	0	0	0	0		0
13323101			0	0	0	0	0	0	0	0	0	0	0	0		0	0	0	0	0		0	0	0	0	0		0
13323103			0	0	0	0	0	0	0	0	0	0	0	0		0	0	0	0	0		0	0	0	0	0		0
13323105			0	0	0	0	0	0	0	0	0	0	0	0		0	0	0	0	0		0	0	0	0	0		0
13323107			0	0	0	0	0	0	0	0	0	0	0	0		0	0	0	0	0		0	0	0	0	0		0
13323109			0	0	0	0	0	0	0	0	0	0	0	0		0	0	0	0	0		0	0	0	0	0		0
13323111			0	0	0	0	0	0	0	0	0	0	0	0		0	0	0	0	0		0	0	0	0	0		0
13323113			0	0	0	0	0	0	0	0	0	0	0	0		0	0	0	0	0		0	0	0	0	0		0
13323115			0	0	0	0	0	0	0	0	0	0	0	0		0	0	0	0	0		0	0	0	0	0		0
13323117			0	0	0	0	0	0	0	0	0	0	0	0		0	0	0	0	0		0	0	0	0	0		0
13323119			0	0	0	0	0	0	0	0	0	0	0	0		0	0	0	0	0		0	0	0	0	0		0
13323121			0	0	0	0	0	0	0	0	0	0	0	0		0	0	0	0	0		0	0	0	0	0		0
13323123			0	0	0	0	0	0	0	0	0	0	0	0		0	0	0	0	0		0	0	0	0	0		0
13323125			0	0	0	0	0	0	0	0	0	0	0	0		0	0	0	0	0		0	0	0	0	0		0
13323127			0	0	0	0	0	0	0	0	0	0	0	0		0	0	0	0	0		0	0	0	0	0		0
13323129			0	0	0	0	0	0	0	0	0	0	0	0		0	0	0	0	0		0	0	0	0	0		0
13323131			0	0	0	0	0	0	0	0	0	0	0	0		0	0	0	0	0		0	0	0	0	0		0
13323133			0	0	0	0	0	0	0	0	0	0	0	0		0	0	0	0	0		0	0	0	0	0		0
13323135			0	0	0	0	0	0	0	0	0	0	0	0		0	0	0	0	0		0	0	0	0	0		0
13323137			0	0	0	0	0	0	0	0	0	0	0	0		0	0	0	0	0		0	0	0	0	0		0
13323139			0	0	0	0	0	0	0	0	0	0	0	0		0	0	0	0	0		0	0	0	0	0		0
13323141			0	0	0	0	0	0	0	0	0	0	0	0		0	0	0	0	0		0	0	0	0	0		0
13323143			0	0	0	0	0	0	0	0	0	0	0	0		0	0	0	0	0		0	0	0	0	0		0
13323145			0	0	0	0	0	0	0	0	0	0	0	0		0	0	0	0	0		0	0	0	0	0		0
13323147			0	0	0	0	0	0	0	0	0	0	0	0		0	0	0	0	0		0	0	0	0	0		0
13323149			0	0	0	0	0	0	0	0	0	0	0	0		0	0	0	0	0		0	0	0	0	0		0
13323151			0	0	0	0	0	0	0	0	0	0	0	0		0	0	0	0	0		0	0	0	0	0		0
13323153			0	0	0	0	0	0	0	0	0	0	0	0		0	0	0	0	0		0	0	0	0	0		0
13323155			0	0	0	0	0	0	0	0	0	0	0	0		0	0	0	0	0		0	0	0	0	0		0
13323157			0	0	0	0	0	0	0	0	0	0	0	0		0	0	0	0	0		0	0	0	0	0		0
13323159			0	0	0	0	0	0	0	0	0	0	0	0		0	0	0	0	0		0	0	0	0	0		0
13323161			0	0	0	0	0	0	0	0	0	0	0	0		0	0	0	0	0		0	0	0	0	0		0
13323163			0	0	0	0	0	0	0	0	0	0	0	0		0	0	0	0	0		0	0	0	0	0		0
13323165			0	0	0	0	0	0	0	0	0	0	0	0		0	0	0	0	0		0	0	0	0	0		0
13323167			0	0	0	0	0	0	0	0	0	0	0	0		0	0	0	0	0		0	0	0	0	0		0
13323169			0	0	0	0	0	0	0	0	0	0	0	0		0	0	0	0	0		0	0	0	0	0		0
13323171			0	0	0	0	0	0	0	0	0	0	0	0		0	0	0	0	0		0	0	0	0	0		0
13323173			0	0	0	0	0	0	0	0	0	0	1	0		0	0	0	0	0		0	0	1	0	0		0
13323175			0	0	0	0	0	0	0	0	0	0	0	0		0	0	0	0	0		0	0	0	0	0		0
13323177			0	0	0	0	0	0	0	0	0	0	0	0		0	0	0	0	0		0	0	0	0	0		0
13323179			0	0	0	0	0	0	0	0	0	0	0	0		0	0	0	0	0		0	0	0	0	0		0
13323181			0	0	0	0	0	0	0	0	0	0	0	0		0	0	0	0	0		0	0	0	0	0		0
13323183			0	0	0	0	0	0	0	0	0	0	0	0		0	0	0	0	0		0	0	0	0	0		0
13323185			0	0	0	0	0	0	0	0	0	0	0	0		0	0	0	0	0		0	0	0	0	0		0
13323187			0	0	0	0	0	0	0	0	0	0	0	0		0	0	0	0	0		0	0	0	0	0		0
13323189			0	0	0	0	0	0	0	0	0	0	0	0		0	0	0	0	0		0	0	0	0	0		0
13323191			0	0	0	0	0	0	0	0	0	0	0	0		0	0	0	0	0		0	0	0	0	0		0
13323193			0	0	0	0	0	0	0	0	0	0	0	0		0	0	0	0	0		0	0	0	0	0		0
13323195			0	0	0	0	0	0	0	0	0	0	0	0		0	0	0	0	0		0	0	0	0	0		0
13323197			0	0	0	0	0	0	0	0	0	0	0	0		0	0	0	0	0		0	0	0	0	0		0
13323199			0	0	0	0	0	0	0	0	0	0	0	0		0	0	0	0	0		0	0	0	0	0		0
13323201			0	0	0	0	0	0	0	0	0	0	0	0		0	0	0	0	0		0	0	0	0	0		0
13323203			0	0	0	0	0	0	0	0	0	0	0	0		0	0	0	0	0		0	0	0	0	0		0
13323205			0	0	0	0	0	0	0	0	0	0	0	0		0	0	0	0	0		0	0	0	0	0		0
13323207			0	0	0	0	0	0	0	0	0	0	0	0		0	0	0	0	0		0	0	0	0	0		0
13323209			0	0	0	0	0	0	0	0	0	0	0	0		0	0	0	0	0		0	0	0	0	0		0
13323211			0	0	0	0	0	0	0	0	0	0	0	0		0	0	0	0	0		0	0	0	0	0		0
13323213			0	0	0	0	0	0	0	0	0	0	0	0		0	0	0	0	0		0	0	0	0	0		0
13323215			0	0	0	0	0	0	0	0	0	0	0	0		0	0	0	0	0		0	0	0	0	0		0
13323217			0	0	0	0	0	0	0	0	0	0	0	0		0	0	0	0	0		0	0	0	0	0		0
13323219			0	0	0	0	0	0	0	0	0	0	0	0		0	0	0	0	0		0	0	0	0	0		0
13323221			0	0	0	0	0	0	0	0	0	0	0	0		0	0	0	0	0		0	0	0	0	0		0
13323223			0	0	0	0	0	0	0	0	0	0	0	0		0	0	0	0	0		0	0	0	0	0		0
13323225			0	0	0	0	0	0	0	0	0	0	0	0		0	0	0	0	0		0	0	0	0	0		0
13323227			0	0	0	0	0	0	0	0	0	0	0	0		0	0	0	0	0		0	0	0	0	0		0
13323229			0	0	0	0	0	0	0	0	0	0	0	0		0	0	0	0	0		0	0	0	0	0		0
13323231			0	0	0	0	0	0	0	0	0	0	0	0		0	0	0	0	0		0	0	0	0	0		0
13323233			0	0	0	0	0	0	0	0	0	0	0	0		0	0	0	0	0		0	0	0	0	0		0
13323235			0	0	0	0	0	0	0	0	0	0	1	0		0	0	0	0	0		0	0	1	0	0		0
13323237			0	0	0	0	0	0	0	0	0	0	0	0		0	0	0	0	0		0	0	0	0	0		0
13323239			0	0	0	0	0	0	0	0	0	0	0	0		0	0	0	0	0		0	0	0	0	0		0
13323241			0	0	0	0	0	0	0	0	0	0	0	0		0	0	0	0	0		0	0	0	0	0		0
13323243			0	0	0	0	0	0	0	0	0	0	0	0		0	0	0	0	0		0	0	0	0	0		0
13323245			0	0	0	0	0	0	0	0	0	0	0	0		0	0	0	0	0		0	0	0	0	0		0
13323247			0	0	0	0	0	0	0	0	0	0	0	0		0	0	0	0	0		0	0	0	0	0		0
13323249			0	0	0	0	0	0	0	0	0	0	0	0		0	0	0	0	0		0	0	0	0	0		0
13323251			0	0	0	0	0	0	0	0	0	0	0	0		0	0	0	0	0		0	0	0	0	0		0
13323253			0	0	0	0	0	0	0	0	0	0	0	0		0	0	0	0	0		0	0	0	0	0		0
13323255			0	0	0	0	0	0	0	0	0	0	0	0		0	0	0	0	0		0	0	0	0	0		0
13323257			0	0	0	0	0	0	0	0	0	0	0	0		0	0	0	0	0		0	0	0	0	0		0
13323259			0	0	0	0	0	0	0	0	0	0	0	0		0	0	0	0	0		0	0	0	0	0		0
13323261			0	0	0	0	0	0	0	0	0	0	0	0		0	0	0	0	0		0	0	0	0	0		0
13323263			0	0	0	0	0	0	0	0	0	0	0	0		0	0	0	0	0		0	0	0	0	0		0
13323265			0	0	0	0	0	0	0	0	0	0	0	0		0	0	0	0	0		0	0	0	0	0		0
13323267			0	0	0	0	0	0	0	0	0	0	0	0		0	0	0	0	0		0	0	0	0	0		0
13323269			0	0	0	0	0	0	0	0	0	0	0	0		0	0	0	0	0		0	0	0	0	0		0
13323271			0	0	0	0	0	0	0	0	0	0	0	0		0	0	0	0	0		0	0	0	0	0		0
13323273			0	0	0	0	0	0	0	0	0	0	0	0		0	0	0	0	0		0	0	0	0	0		0
13323275			0	0	0	0	0	0	0	0	0	0	0	0		0	0	0	0	0		0	0	0	0	0		0
13323277			0	0	0	0	0	0	0	0	0	0	0	0		0	0	0	0	0		0	0	0	0	0		0
13323279			0	0	0	0	0	0	0	0	0	0	0	0		0	0	0	0	0		0	0	0	0	0		0
13323281			0	0	0	0	0	0	0	0	0	0	0	0		0	0	0	0	0		0	0	0	0	0		0
13323283			0	0	0	0	0	0	0	0	0	0	0	0		0	0	0	0	0		0	0	0	0	0		0
13323285			0	0	0	0	0	0	0	0	0	0	0	0		0	0	0	0	0		0	0	0	0	0		0
13323287			0	0	0	0	0	0	0	0	0	0	0	0		0	0	0	0	0		0	0	0	0	0		0
13323289			0	0	0	0	0	0	0	0	0	0	0	0		0	0	0	0	0		0	0	0	0	0		0
13323291			0	0	0	0	0	0	0	0	0	0	0	0		0	0	0	0	0		0	0	0	0	0		0
13323293			0	0	0	0	0	0	0	0	0	0	0	0		0	0	0	0	0		0	0	0	0	0		0
13323295			0	0	0	0	0	0	0	0	0	0	0	0		0	0	0	0	0		0	0	0	0	0		0
13323297			0	0	0	0	0	0	0	0	0	0	0	0		0	0	0	0	0		0	0	0	0	0		0
13323299			0	0	0	0	0	0	0	0	0	0	0	0		0	0	0	0	0		0	0	0	0	0		0
13323301			0	0	0	0	0	0	0	0	0	0	0	0		0	0	0	0	0		0	0	0	0	0		0
13323303			0	0	0	0	0	0	0	0	0	0	0	0		0	0	0	0	0		0	0	0	0	0		0
13323305			0	0	0	0	0	0	0	0	0	0	0	0		0	0	0	0	0		0	0	0	0	0		0
13323307			0	0	0	0	0	0	0	1	1	0	0	0		0	0	0	1	0		0	0	0	0	1		0
13323309			0	0	0	0	0	0	0	0	1	1	0	0		0	1	0	0	0		0	0	0	0	1		0
13323311			0	0	0	0	0	0	0	0	0	0	0	0		0	0	0	0	0		0	0	0	0	0		0
13323313			0	0	0	0	0	0	0	0	0	0	0	0		0	0	0	0	0		0	0	0	0	0		0
13323315			0	0	0	0	0	0	0	0	0	0	0	0		0	0	0	0	0		0	0	0	0	0		0
13323317			0	0	0	0	0	0	0	0	0	0	0	0		0	0	0	0	0		0	0	0	0	0		0
13323319			0	0	0	0	0	0	0	0	0	0	0	0		0	0	0	0	0		0	0	0	0	0		0
13323321			0	0	0	0	0	0	0	0	0	0	0	0		0	0	0	0	0		0	0	0	0	0		0
13323323			0	0	0	0	0	0	0	0	0	0	0	0		0	0	0	0	0		0	0	0	0	0		0
13323325			0	0	0	0	0	0	0	0	0	0	0	0		0	0	0	0	0		0	0	0	0	0		0
13323327			0	0	0	0	0	0	0	0	0	0	0	0		0	0	0	0	0		0	0	0	0	0		0
13323329			0	0	0	0	0	0	0	0	0	0	0	0		0	0	0	0	0		0	0	0	0	0		0
13323331			0	0	0	0	0	0	0	0	0	0	0	0		0	0	0	0	0		0	0	0	0	0		0
13323333			0	0	0	0	0	0	0	0	0	0	0	0		0	0	0	0	0		0	0	0	0	0		0
13323335			0	0	0	0	0	0	0	0	0	0	0	0		0	0	0	0	0		0	0	0	0	0		0
13323337			0	0	0	0	0	0	0	0	0	0	0	0		0	0	0	0	0		0	0	0	0	0		0
13323339			0	0	0	0	0	0	0	0	0	0	0	0		0	0	0	0	0		0	0	0	0	0		0
13323341			0	0	0	0	0	0	0	0	0	0	0	0		0	0	0	0	0		0	0	0	0	0		0
13323343			0	0	0	0	0	0	0	0	0	0	0	0		0	0	0	0	0		0	0	0	0	0		0
13323345			0	0	0	0	0	0	0	0	0	0	0	0		0	0	0	0	0		0	0	0	0	0		0
13323347			0	0	0	0	0	0	0	0	0	0	0	0		0	0	0	0	0		0	0	0	0	0		0
13323349			0	0	0	0	0	0	0	0	0	0	0	0		0	0	0	0	0		0	0	0	0	0		0
13323351			0	0	0	0	0	0	0	0	0	0	0	0		0	0	0	0	0		0	0	0	0	0		0
13323353			0	0	0	0	0	0	0	0	0	0	0	0		0	0	0	0	0		0	0	0	0	0		0
13323355			0	0	0	0	0	0	0	0	0	0	0	0		0	0	0	0	0		0	0	0	0	0		0
13323357			0	0	0	0	0	0	0	0	0	0	0	0		0	0	0	0	0		0	0	0	0	0		0
13323359			0	0	0	0	0	0	0	0	0	0	0	0		0	0	0	0	0		0	0	0	0	0		0
13323361			0	0	0	0	0	0	0	0	0	0	0	0		0	0	0	0	0		0	0	0	0	0		0
13323363			0	0	0	0	0	0	0	0	0	0	0	0		0	0	0	0	0		0	0	0	0	0		0
13323365			0	0	0	0	0	0	0	0	0	0	0	0		0	0	0	0	0		0	0	0	0	0		0
13323367			0	0	0	0	0	0	0	0	0	0	0	0		0	0	0	0	0		0	0	0	0	0		0
13323369			0	0	0	0	0	0	0	0	0	0	0	0		0	0	0	0	0		0	0	0	0	0		0
13323371			0	0	0	0	0	0	0	0	0	0	0	0		0	0	0	0	0		0	0	0	0	0		0
13323373			0	0	0	0	0	0	0	0	0	0	0	0		0	0	0	0	0		0	0	0	0	0		0
13323375			0	0	0	0	0	0	0	0	0	0	0	0		0	0	0	0	0		0	0	0	0	0		0
13323377			0	0	0	0	0	0	0	0	0	0	0	0		0	0	0	0	0		0	0	0	0	0		0
13323379			0	0	0	0	0	0	0	0	0	0	0	0		0	0	0	0	0		0	0	0	0	0		0
13323381			0	0	0	0	0	0	0	0	0	0	0	0		0	0	0	0	0		0	0	0	0	0		0
13323383			0	0	0	0	0	0	0	0	0	0	0	0		0	0	0	0	0		0	0	0	0	0		0
13323385			0	0	0	0	0	0	0	0	0	0	0	0		0	0	0	0	0		0	0	0	0	0		0
13323387			0	0	0	0	0	0	0	0	0	0	0	0		0	0	0	0	0		0	0	0	0	0		0
13323389			0	0	0	0	0	0	0	0	0	0	0	0		0	0	0	0	0		0	0	0	0	0		0
13323391			0	0	0	0	0	0	0	0	0	0	0	0		0	0	0	0	0		0	0	0	0	0		0
13323393			0	0	0	0	0	0	0	0	0	0	0	0		0	0	0	0	0		0	0	0	0	0		0
13323395			0	0	0	0	0	0	0	0	0	0	0	0		0	0	0	0	0		0	0	0	0	0		0
13323397			0	0	0	0	0	0	0	0	0	0	0	0		0	0	0	0	0		0	0	0	0	0		0
13323399			0	0	0	0	0	0	0	0	0	0	0	0		0	0	0	0	0		0	0	0	0	0		0
13323401			0	0	0	0	0	0	0	0	0	0	0	0		0	0	0	0	0		0	0	0	0	0		0
13323403			0	0	0	0	0	0	0	0	0	0	0	0		0	0	0	0	0		0	0	0	0	0		0
13323405			0	0	0	0	0	0	0	0	0	0	0	0		0	0	0	0	0		0	0	0	0	0		0
13323407			0	0	0	0	0	0	0	0	0	0	0	0		0	0	0	0	0		0	0	0	0	0		0
13323409			0	0	0	0	0	0	0	0	0	0	0	0		0	0	0	0	0		0	0	0	0	0		0
13323411			0	0	0	0	0	0	0	0	0	0	0	0		0	0	0	0	0		0	0	0	0	0		0
13323413			0	0	0	0	0	0	0	0	0	0	0	0		0	0	0	0	0		0	0	0	0	0		0
13323415			0	0	0	0	0	0	0	0	0	0	0	0		0	0	0	0	0		0	0	0	0	0		0
13323417			0	0	0	0	0	0	0	0	0	0	0	0		0	0	0	0	0		0	0	0	0	0		0
13323419			0	0	0	0	0	0	0	0	0	0	0	0		0	0	0	0	0		0	0	0	0	0		0
13323421			0	0	0	0	0	0	0	0	0	0	0	0		0	0	0	0	0		0	0	0	0	0		0
13323423			0	0	0	0	0	0	0	0	0	0	0	0		0	0	0	0	0		0	0	0	0	0		0
13323425			0	0	0	0	0	0	0	0	0	0	0	0		0	0	0	0	0		0	0	0	0	0		0
13323427			0	0	0	0	0	0	0	0	0	0	0	0		0	0	0	0	0		0	0	0	0	0		0
13323429			0	0	0	0	0	0	0	0	0	0	0	0		0	0	0	0	0		0	0	0	0	0		0
13323431			0	0	0	0	0	0	0	0	0	0	0	0		0	0	0	0	0		0	0	0	0	0		0
13323433			0	0	0	0	0	0	0	0	0	0	0	0		0	0	0	0	0		0	0	0	0	0		0
13323435			0	0	0	0	0	0	0	0	0	0	0	0		0	0	0	0	0		0	0	0	0	0		0
13323437			0	0	0	0	0	0	0	0	0	0	0	0		0	0	0	0	0		0	0	0	0	0		0
13323439			0	0	0	0	0	0	0	0	0	0	0	0		0	0	0	0	0		0	0	0	0	0		0
13323441			0	0	0	0	0	0	0	0	0	0	0	0		0	0	0	0	0		0	0	0	0	0		0
13323443			0	0	0	0	0	0	0	0	0	0	0	0		0	0	0	0	0		0	0	0	0	0		0
13323445			0	0	0	0	0	0	0	0	0	0	0	0		0	0	0	0	0		0	0	0	0	0		0
13323447			0	0	0	0	0	0	0	0	0	0	0	0		0	0	0	0	0		0	0	0	0	0		0
13323449			0	0	0	0	0	0	0	0	0	0	0	0		0	0	0	0	0		0	0	0	0	0		0
13323451			0	0	0	0	0	0	0	0	0	0	0	0		0	0	0	0	0		0	0	0	0	0		0
13323453			0	0	0	0	0	0	0	0	0	0	0	0		0	0	0	0	0		0	0	0	0	0		0
13323455			0	0	0	0	0	0	0	0	0	0	0	0		0	0	0	0	0		0	0	0	0	0		0
13323457			0	0	0	0	0	0	0	0	0	0	0	0		0	0	0	0	0		0	0	0	0	0		0
13323459			0	0	0	0	0	0	0	0	0	0	0	0		0	0	0	0	0		0	0	0	0	0		0
13323461			0	0	0	0	0	0	0	0	0	0	0	0		0	0	0	0	0		0	0	0	0	0		0
13323463			0	0	0	0	0	0	0	0	0	0	0	0		0	0	0	0	0		0	0	0	0	0		0
13323465			0	0	0	0	0	0	0	0	0	0	0	0		0	0	0	0	0		0	0	0	0	0		0
13323467			0	0	0	0	0	0	0	0	0	0	0	0		0	0	0	0	0		0	0	0	0	0		0
13323469			0	0	0	0	0	0	0	0	0	0	0	0		0	0	0	0	0		0	0	0	0	0		0
13323471			0	0	0	0	0	0	0	0	0	0	0	0		0	0	0	0	0		0	0	0	0	0		0
13323473			0	0	0	0	0	0	0	0	0	0	0	0		0	0	0	0	0		0	0	0	0	0		0
13323475			0	0	0	0	0	0	0	0	0	0	0	0		0	0	0	0	0		0	0	0	0	0		0
13323477			0	0	0	0	0	0	0	0	0	0	0	0		0	0	0	0	0		0	0	0	0	0		0
13323479			0	0	0	0	0	0	0	0	0	0	0	0		0	0	0	0	0		0	0	0	0	0		0
13323481			0	0	0	0	0	0	0	0	0	0	0	0		0	0	0	0	0		0	0	0	0	0		0
13323483			0	0	0	0	0	0	0	0	0	0	0	0		0	0	0	0	0		0	0	0	0	0		0
13323485			0	0	0	0	0	0	0	0	0	0	0	0		0	0	0	0	0		0	0	0	0	0		0
13323487			0	0	0	0	0	0	0	0	0	0	0	0		0	0	0	0	0		0	0	0	0	0		0
13323489			0	0	0	0	0	0	0	0	0	0	0	0		0	0	0	0	0		0	0	0	0	0		0
13323491			0	0	0	0	0	0	0	0	0	0	0	0		0	0	0	0	0		0	0	0	0	0		0
13323493			0	0	0	0	0	0	0	0	0	0	0	0		0	0	0	0	0		0	0	0	0	0		0
13323495			0	0	0	0	0	0	0	0	0	0	0	0		0	0	0	0	0		0	0	0	0	0		0
13323497			0	0	0	0	0	0	0	0	0	0	0	0		0	0	0	0	0		0	0	0	0	0		0
13323499			0	0	0	0	0	0	0	0	0	0	0	0		0	0	0	0	0		0	0	0	0	0		0
13323501			0	0	0	0	0	0	0	0	0	0	0	0		0	0	0	0	0		0	0	0	0	0		0
13323503			0	0	0	0	0	0	0	0	0	0	0	0		0	0	0	0	0		0	0	0	0	0		0
13323505			0	0	0	0	0	0	0	0	0	0	0	0		0	0	0	0	0		0	0	0	0	0		0
13323507			0	0	0	0	0	0	0	0	0	0	0	0		0	0	0	0	0		0	0	0	0	0		0
13323509			0	0	0	0	0	0	0	0	0	0	0	0		0	0	0	0	0		0	0	0	0	0		0
13323511			0	0	0	0	0	0	0	0	0	0	0	0		0	0	0	0	0		0	0	0	0	0		0
13323513			0	0	0	0	0	0	0	0	0	0	0	0		0	0	0	0	0		0	0	0	0	0		0
13323515			0	0	0	0	0	0	0	0	0	0	0	0		0	0	0	0	0		0	0	0	0	0		0
13323517			0	0	0	0	0	0	0	0	0	0	0	0		0	0	0	0	0		0	0	0	0	0		0
13323519			0	0	0	0	0	0	0	0	0	0	0	0		0	0	0	0	0		0	0	0	0	0		0
13323521			0	0	0	0	0	0	0	0	0	0	0	0		0	0	0	0	0		0	0	0	0	0		0
13323523			0	0	0	0	0	0	0	0	0	0	0	0		0	0	0	0	0		0	0	0	0	0		0
13323525			0	0	0	0	0	0	0	0	0	0	0	0		0	0	0	0	0		0	0	0	0	0		0
13323527			0	0	0	0	0	0	0	0	0	0	0	0		0	0	0	0	0		0	0	0	0	0		0
13323529			0	0	0	0	0	0	0	0	0	0	0	0		0	0	0	0	0		0	0	0	0	0		0
13323531			0	0	0	0	0	0	0	0	0	0	0	0		0	0	0	0	0		0	0	0	0	0		0
13323533			0	0	0	0	0	0	0	0	0	0	0	0		0	0	0	0	0		0	0	0	0	0		0
13323535			0	0	0	0	0	0	0	0	0	0	0	0		0	0	0	0	0		0	0	0	0	0		0
13323537			0	0	0	0	0	0	0	0	0	0	0	0		0	0	0	0	0		0	0	0	0	0		0
13323539			0	0	0	0	0	0	0	0	0	0	0	0		0	0	0	0	0		0	0	0	0	0		0
13323541			0	0	0	0	0	0	0	0	0	0	0	0		0	0	0	0	0		0	0	0	0	0		0
13323543			0	0	0	0	0	0	0	0	0	0	0	0		0	0	0	0	0		0	0	0	0	0		0
13323545			0	0	0	0	0	0	0	0	0	0	0	0		0	0	0	0	0		0	0	0	0	0		0
13323547			0	0	0	0	0	0	0	0	0	0	0	0		0	0	0	0	0		0	0	0	0	0		0
13323549			0	0	0	0	0	0	0	0	0	0	0	0		0	0	0	0	0		0	0	0	0	0		0
13323551			0	0	0	0	0	0	0	0	0	0	0	0		0	0	0	0	0		0	0	0	0	0		0
13323553			0	0	0	0	0	0	0	0	0	0	0	0		0	0	0	0	0		0	0	0	0	0		0
13323555			0	0	0	0	0	0	0	0	0	0	0	0		0	0	0	0	0		0	0	0	0	0		0
13323557			0	0	0	0	0	0	0	0	0	0	0	0		0	0	0	0	0		0	0	0	0	0		0
13323559			0	0	0	0	0	0	0	0	0	0	0	0		0	0	0	0	0		0	0	0	0	0		0
13323561			0	0	0	0	0	0	0	0	0	0	0	0		0	0	0	0	0		0	0	0	0	0		0
13323563			0	0	0	0	0	0	0	0	0	0	0	0		0	0	0	0	0		0	0	0	0	0		0
13323565			0	0	0	0	0	0	0	0	0	0	0	0		0	0	0	0	0		0	0	0	0	0		0
13323567			0	0	0	0	0	0	0	0	0	0	0	0		0	0	0	0	0		0	0	0	0	0		0
13323569			0	0	0	0	0	0	0	0	0	0	0	0		0	0	0	0	0		0	0	0	0	0		0
13323571			0	0	0	0	0	0	0	0	0	0	0	0		0	0	0	0	0		0	0	0	0	0		0
13323573			0	0	0	0	0	0	0	0	0	0	0	0		0	0	0	0	0		0	0	0	0	0		0
13323575			0	0	0	0	0	0	0	0	0	0	0	0		0	0	0	0	0		0	0	0	0	0		0
13323577			0	0	0	0	0	0	0	0	0	0	0	0		0	0	0	0	0		0	0	0	0	0		0
13323579			0	0	0	0	0	0	0	0	0	0	0	0		0	0	0	0	0		0	0	0	0	0		0
13323581			0	0	0	0	0	0	0	0	0	0	0	0		0	0	0	0	0		0	0	0	0	0		0
13323583			0	0	0	0	0	0	0	0	0	0	0	0		0	0	0	0	0		0	0	0	0	0		0
13323585			0	0	0	0	0	0	0	0	0	0	0	0		0	0	0	0	0		0	0	0	0	0		0
13323587			0	0	0	0	0	0	0	0	0	0	0	0		0	0	0	0	0		0	0	0	0	0		0
13323589			0	0	0	0	0	0	0	0	0	0	0	0		0	0	0	0	0		0	0	0	0	0		0
13323591			0	0	0	0	0	0	0	0	0	0	0	0		0	0	0	0	0		0	0	0	0	0		0
13323593			0	0	0	0	0	0	0	0	0	0	0	0		0	0	0	0	0		0	0	0	0	0		0
13323595			0	0	0	0	0	0	0	0	0	0	0	0		0	0	0	0	0		0	0	0	0	0		0
13323597			0	0	0	0	0	0	0	0	0	0	0	0		0	0	0	0	0		0	0	0	0	0		0
13323599			0	0	0	0	0	0	0	0	0	0	0	0		0	0	0	0	0		0	0	0	0	0		0
13323601			0	0	0	0	0	0	0	0	0	0	0	0		0	0	0	0	0		0	0	0	0	0		0
13323603			0	0	0	0	0	0	0	0	0	0	0	0		0	0	0	0	0		0	0	0	0	0		0
13323605			0	0	0	0	0	0	0	0	0	0	0	0		0	0	0	0	0		0	0	0	0	0		0
13323607			0	0	0	0	0	0	0	0	0	0	0	0		0	0	0	0	0		0	0	0	0	0		0
13323609			0	0	0	0	0	0	0	0	0	0	0	0		0	0	0	0	0		0	0	0	0	0		0
13323611			0	0	0	0	0	0	0	0	0	0	0	0		0	0	0	0	0		0	0	0	0	0		0
13323613			0	0	0	0	0	0	0	0	0	0	0	0		0	0	0	0	0		0	0	0	0	0		0
13323615			0	0	0	0	0	0	0	0	0	0	0	0		0	0	0	0	0		0	0	0	0	0		0
13323617			0	0	0	0	0	0	0	0	0	0	0	0		0	0	0	0	0		0	0	0	0	0		0
13323619			0	0	0	0	0	0	0	0	0	0	0	0		0	0	0	0	0		0	0	0	0	0		0
13323621			0	0	0	0	0	0	0	0	0	0	0	0		0	0	0	0	0		0	0	0	0	0		0
13323623			0	0	0	0	0	0	0	0	0	0	0	0		0	0	0	0	0		0	0	0	0	0		0
13323625			0	0	0	0	0	0	0	0	0	0	0	0		0	0	0	0	0		0	0	0	0	0		0
13323627			0	0	0	0	0	0	0	0	0	0	0	0		0	0	0	0	0		0	0	0	0	0		0
13323629			0	0	0	0	0	0	0	0	0	0	0	0		0	0	0	0	0		0	0	0	0	0		0
13323631			0	0	0	0	0	0	0	0	0	0	0	0		0	0	0	0	0		0	0	0	0	0		0
13323633			0	0	0	0	0	0	0	0	0	0	0	0		0	0	0	0	0		0	0	0	0	0		0
13323635			0	0	0	0	0	0	0	0	0	0	0	0		0	0	0	0	0		0	0	0	0	0		0
13323637			0	0	0	0	0	0	0	0	0	0	0	0		0	0	0	0	0		0	0	0	0	0		0
13323639			0	0	0	0	0	0	0	0	0	0	0	0		0	0	0	0	0		0	0	0	0	0		0
13323641			0	0	0	0	0	0	0	0	0	0	0	0		0	0	0	0	0		0	0	0	0	0		0
13323643			0	0	0	0	0	0	0	0	0	0	0	0		0	0	0	0	0		0	0	0	0	0		0
13323645			0	0	0	0	0	0	0	0	0	0	0	0		0	0	0	0	0		0	0	0	0	0		0
13323647			0	0	0	0	0	0	0	0	0	0	0	0		0	0	0	0	0		0	0	0	0	0		0
13323649			0	0	0	0	0	0	0	0	0	0	0	0		0	0	0	0	0		0	0	0	0	0		0
13323651			0	0	0	0	0	0	0	0	0	0	0	0		0	0	0	0	0		0	0	0	0	0		0
13323653			0	0	0	0	0	0	0	0	0	0	0	0		0	0	0	0	0		0	0	0	0	0		0
13323655			0	0	0	0	0	0	0	0	0	0	0	0		0	0	0	0	0		0	0	0	0	0		0
13323657			0	0	0	0	0	0	0	0	0	0	0	0		0	0	0	0	0		0	0	0	0	0		0
13323659			0	0	0	0	0	0	0	0	0	0	0	0		0	0	0	0	0		0	0	0	0	0		0
13323661			0	0	0	0	0	0	0	0	0	0	0	0		0	0	0	0	0		0	0	0	0	0		0
13323663			0	0	0	0	0	0	0	0	0	0	0	0		0	0	0	0	0		0	0	0	0	0		0
13323665			0	0	0	0	0	0	0	0	0	0	0	0		0	0	0	0	0		0	0	0	0	0		0
13323667			0	0	0	0	0	0	0	0	0	0	0	0		0	0	0	0	0		0	0	0	0	0		0
13323669			0	0	0	0	0	0	0	0	0	0	0	0		0	0	0	0	0		0	0	0	0	0		0
13323671			0	0	0	0	0	0	0	0	0	0	0	0		0	0	0	0	0		0	0	0	0	0		0
13323673			0	0	0	0	0	0	0	0	0	0	0	0		0	0	0	0	0		0	0	0	0	0		0
13323675			0	0	0	0	0	0	0	0	0	0	0	0		0	0	0	0	0		0	0	0	0	0		0
13323677			0	0	0	0	0	0	0	0	0	0	0	0		0	0	0	0	0		0	0	0	0	0		0
13323679			0	0	0	0	0	0	0	0	0	0	0	0		0	0	0	0	0		0	0	0	0	0		0
13323681			0	0	0	0	0	0	0	0	0	0	0	0		0	0	0	0	0		0	0	0	0	0		0
13323683			0	0	1	1	1	0	0	0	1	0	0	0		0	1	0	0	0		0	0	1	0	1		0
13323685			0	0	0	0	0	0	0	0	0	0	0	0		0	0	0	0	0		0	0	0	0	0		0
13323687			0	0	0	1	0	0	0	0	0	0	0	0		0	1	0	0	0		0	0	0	0	0		0
13323689			0	0	1	1	1	0	0	0	1	0	0	0		0	1	0	0	0		0	0	1	0	1		0
13323691			0	0	0	0	0	0	0	0	0	0	0	0		0	0	0	0	0		0	0	0	0	0		0
13323693			0	0	0	0	0	0	0	0	0	0	0	0		0	0	0	0	0		0	0	0	0	0		0
13323695			0	0	0	0	0	0	0	0	0	0	0	0		0	0	0	0	0		0	0	0	0	0		0
13323697			0	0	0	0	0	0	0	0	0	0	0	0		0	0	0	0	0		0	0	0	0	0		0
13323699			0	0	0	0	0	0	0	0	0	0	0	0		0	0	0	0	0		0	0	0	0	0		0
13323701			0	0	0	0	0	0	0	0	0	0	0	0		0	0	0	0	0		0	0	0	0	0		0
13323703			0	0	0	0	0	0	0	0	0	0	0	0		0	0	0	0	0		0	0	0	0	0		0
13323705			0	0	0	0	0	0	0	0	0	0	0	0		0	0	0	0	0		0	0	0	0	0		0
13323707			0	0	0	0	0	0	0	0	0	0	0	0		0	0	0	0	0		0	0	0	0	0		0
13323709			0	0	0	0	0	0	0	0	0	0	0	0		0	0	0	0	0		0	0	0	0	0		0
13323711			0	0	0	0	0	0	0	0	0	0	0	0		0	0	0	0	0		0	0	0	0	0		0
13323713			0	0	0	0	0	0	0	0	0	0	0	0		0	0	0	0	0		0	0	0	0	0		0
13323715			0	0	0	0	0	0	0	0	0	0	0	0		0	0	0	0	0		0	0	0	0	0		0
13323717			0	0	0	0	0	0	0	0	0	0	0	0		0	0	0	0	0		0	0	0	0	0		0
13323719			0	0	0	0	0	0	0	0	0	0	0	0		0	0	0	0	0		0	0	0	0	0		0
13323721			0	0	0	0	0	0	0	0	0	0	0	0		0	0	0	0	0		0	0	0	0	0		0
13323723			0	0	0	0	0	0	0	0	0	0	0	0		0	0	0	0	0		0	0	0	0	0		0
13323725			0	0	0	0	0	0	0	0	0	0	0	0		0	0	0	0	0		0	0	0	0	0		0
13323727			0	0	0	0	0	0	0	0	0	0	0	0		0	0	0	0	0		0	0	0	0	0		0
13323729			0	0	0	0	0	0	0	0	0	0	0	0		0	0	0	0	0		0	0	0	0	0		0
13323731			0	0	0	0	0	0	0	0	0	0	0	0		0	0	0	0	0		0	0	0	0	0		0
13323733			0	0	0	0	0	0	0	0	0	0	0	0		0	0	0	0	0		0	0	0	0	0		0
13323735			0	0	0	0	0	0	0	0	0	0	0	0		0	0	0	0	0		0	0	0	0	0		0
13323737			0	0	0	0	0	0	0	0	0	0	0	0		0	0	0	0	0		0	0	0	0	0		0
13323739			0	0	0	0	0	0	0	0	0	0	0	0		0	0	0	0	0		0	0	0	0	0		0
13323741			0	0	0	0	0	0	0	0	0	0	0	0		0	0	0	0	0		0	0	0	0	0		0
13323743			0	0	0	0	0	0	0	0	0	0	0	0		0	0	0	0	0		0	0	0	0	0		0
13323745			0	0	0	0	0	0	0	0	0	0	0	0		0	0	0	0	0		0	0	0	0	0		0
13323747			0	0	0	0	0	0	0	0	0	0	0	0		0	0	0	0	0		0	0	0	0	0		0
13323749			0	0	0	0	0	0	0	0	0	0	0	0		0	0	0	0	0		0	0	0	0	0		0
13323751			0	0	0	0	0	0	0	0	0	0	0	0		0	0	0	0	0		0	0	0	0	0		0
13323753			0	0	0	0	0	0	0	0	0	0	0	0		0	0	0	0	0		0	0	0	0	0		0
13323755			0	0	0	0	0	0	0	0	0	0	0	0		0	0	0	0	0		0	0	0	0	0		0
13323757			0	0	0	0	0	0	0	0	0	0	0	0		0	0	0	0	0		0	0	0	0	0		0
13323759			0	0	0	0	0	0	0	0	0	0	0	0		0	0	0	0	0		0	0	0	0	0		0
13323761			0	0	0	0	0	0	0	0	0	0	0	0		0	0	0	0	0		0	0	0	0	0		0
13323763			0	0	0	0	0	0	0	0	0	0	0	0		0	0	0	0	0		0	0	0	0	0		0
13323765			0	-1	0	0	0	0	0	0	0	0	0	0		0	0	0	0	0		0	0	0	1	0		0
13323767			0	0	0	0	0	0	0	0	0	0	0	0		0	0	0	0	0		0	0	0	0	0		0
13323769			0	0	0	0	0	0	0	0	0	0	0	0		0	0	0	0	0		0	0	0	0	0		0
13323771			0	0	0	0	0	0	0	0	0	0	0	0		0	0	0	0	0		0	0	0	0	0		0
13323773			0	0	0	0	0	0	0	0	0	0	0	0		0	0	0	0	0		0	0	0	0	0		0
13323775			0	0	0	0	0	0	0	0	0	0	0	0		0	0	0	0	0		0	0	0	0	0		0
13323777			0	0	0	0	0	0	0	0	0	0	0	0		0	0	0	0	0		0	0	0	0	0		0
13323779			0	0	0	0	0	0	0	0	0	0	0	0		0	0	0	0	0		0	0	0	0	0		0
13323781			0	0	0	0	0	0	0	0	0	0	0	0		0	0	0	0	0		0	0	0	0	0		0
13323783			0	0	0	0	0	0	0	0	0	0	0	0		0	0	0	0	0		0	0	0	0	0		0
13323785			0	0	0	0	0	0	0	0	1	0	0	0		0	0	0	0	0		0	0	0	0	1		0
13323787			0	0	0	0	0	0	0	0	0	0	0	0		0	0	0	0	0		0	0	0	0	0		0
13323789			0	0	1	0	0	0	0	0	0	0	0	0		0	0	0	0	0		0	0	0	0	1		0
13323791			0	0	0	0	0	0	0	0	0	0	0	0		0	0	0	0	0		0	0	0	0	0		0
13323793			0	0	0	0	0	0	0	0	0	0	0	0		0	0	0	0	0		0	0	0	0	0		0
13323795			0	0	0	0	0	0	0	0	0	0	0	0		0	0	0	0	0		0	0	0	0	0		0
13323797			0	0	0	0	0	0	0	0	0	0	0	0		0	0	0	0	0		0	0	0	0	0		0
13323799			0	0	0	0	0	0	0	0	0	0	0	0		0	0	0	0	0		0	0	0	0	0		0
13323801			0	0	0	0	0	0	0	0	0	0	0	0		0	0	0	0	0		0	0	0	0	0		0
13323803			0	0	0	0	0	0	0	0	0	0	0	0		0	0	0	0	0		0	0	0	0	0		0
13323805			0	0	0	0	0	0	0	0	0	0	0	0		0	0	0	0	0		0	0	0	0	0		0
13323807			0	0	0	0	0	0	0	0	0	0	0	0		0	0	0	0	0		0	0	0	0	0		0
13323809			0	0	0	0	0	0	0	0	0	0	0	0		0	0	0	0	0		0	0	0	0	0		0
13323811			0	0	0	0	0	0	0	0	0	0	0	0		0	0	0	0	0		0	0	0	0	0		0
13323813			0	0	0	0	0	0	0	0	0	0	0	0		0	0	0	0	0		0	0	0	0	0		0
13323815			0	0	0	0	0	0	0	0	0	0	0	0		0	0	0	0	0		0	0	0	0	0		0
13323817			0	0	0	0	0	0	0	0	0	0	0	0		0	0	0	0	0		0	0	0	0	0		0
13323819			0	0	0	0	0	0	0	0	0	0	0	0		0	0	0	0	0		0	0	0	0	0		0
13323821			0	0	0	0	0	0	0	0	0	0	0	0		0	0	0	0	0		0	0	0	0	0		0
13323823			0	0	0	0	0	0	0	0	0	0	0	0		0	0	0	0	0		0	0	0	0	0		0
13323825			0	0	0	0	0	0	0	0	0	0	0	0		0	0	0	0	0		0	0	0	0	0		0
13323827			0	0	0	0	0	0	0	0	0	0	0	0		0	0	0	0	0		0	0	0	0	0		0
13323829			0	0	0	0	0	0	0	0	0	0	0	0		0	0	0	0	0		0	0	0	0	0		0
13323831			0	0	0	0	0	0	0	0	0	0	0	0		0	0	0	0	0		0	0	0	0	0		0
13323833			0	0	0	0	0	0	0	0	0	0	0	0		0	0	0	0	0		0	0	0	0	0		0
13323835			0	0	0	0	0	0	0	0	0	0	0	0		0	0	0	0	0		0	0	0	0	0		0
13323837			0	0	0	0	0	0	0	0	0	0	0	0		0	0	0	0	0		0	0	0	0	0		0
13323839			0	0	0	0	0	0	0	0	0	0	0	0		0	0	0	0	0		0	0	0	0	0		0
13323841			0	0	0	0	0	0	0	0	0	0	0	0		0	0	0	0	0		0	0	0	0	0		0
13323843			0	0	0	0	0	0	0	0	0	0	0	0		0	0	0	0	0		0	0	0	0	0		0
13323845			0	0	0	0	0	0	0	0	1	0	0	0		0	0	0	0	0		0	0	0	0	1		0
13323847			0	0	0	0	0	0	0	0	0	0	0	0		0	0	0	0	0		0	0	0	0	0		0
13323849			0	0	0	0	0	0	0	0	0	0	0	0		0	0	0	0	0		0	0	0	0	0		0
13323851			0	0	0	0	0	0	0	0	0	0	0	0		0	0	0	0	0		0	0	0	0	0		0
13323853			0	0	0	0	0	0	0	0	0	0	0	0		0	0	0	0	0		0	0	0	0	0		0
13323855			0	0	0	0	0	0	0	0	0	0	0	0		0	0	0	0	0		0	0	0	0	0		0
13323857			0	0	0	0	0	0	0	0	0	0	0	0		0	0	0	0	0		0	0	0	0	0		0
13323859			0	0	0	0	0	0	0	0	0	0	0	0		0	0	0	0	0		0	0	0	0	0		0
13323861			0	0	0	0	0	0	0	0	0	0	0	0		0	0	0	0	0		0	0	0	0	0		0
13323863			0	0	0	0	0	0	0	0	0	0	0	0		0	0	0	0	0		0	0	0	0	0		0
13323865			0	0	0	0	0	0	0	0	0	0	0	0		0	0	0	0	0		0	0	0	0	0		0
13323867			0	0	0	0	0	0	0	0	0	0	0	0		0	0	0	0	0		0	0	0	0	0		0
13323869			0	0	0	0	0	0	0	0	0	0	0	0		0	0	0	0	0		0	0	0	0	0		0
13323871			0	0	0	0	0	0	0	0	0	0	0	0		0	0	0	0	0		0	0	0	0	0		0
13323873			0	0	0	0	0	0	0	0	0	0	0	0		0	0	0	0	0		0	0	0	0	0		0
13323875			0	0	0	0	0	0	0	0	0	0	0	0		0	0	0	0	0		0	0	0	0	0		0
13323877			0	0	0	0	0	0	0	0	0	0	0	0		0	0	0	0	0		0	0	0	0	0		0
13323879			0	0	0	0	0	0	0	0	0	0	0	0		0	0	0	0	0		0	0	0	0	0		0
13323881			0	0	0	0	0	0	0	0	0	0	0	0		0	0	0	0	0		0	0	0	0	0		0
13323883			0	0	0	0	0	0	0	0	0	0	0	0		0	0	0	0	0		0	0	0	0	0		0
13323885			0	0	0	0	0	0	0	0	0	0	0	0		0	0	0	0	0		0	0	0	0	0		0
13323887			0	0	0	0	0	0	0	0	0	0	0	0		0	0	0	0	0		0	0	0	0	0		0
13323889			0	0	0	0	0	0	0	0	0	0	0	0		0	0	0	0	0		0	0	0	0	0		0
13323891			0	0	0	0	0	0	0	0	0	0	0	0		0	0	0	0	0		0	0	0	0	0		0
13323893			0	0	0	0	0	0	0	0	0	0	0	0		0	0	0	0	0		0	0	0	0	0		0
13323895			0	0	0	0	0	0	0	0	0	0	0	0		0	0	0	0	0		0	0	0	0	0		0
13323897			0	0	0	0	0	0	0	0	0	0	0	0		0	0	0	0	0		0	0	0	0	0		0
13323899			0	0	0	0	0	0	0	0	1	0	0	0		0	0	0	0	0		0	0	0	0	1		0
13323901			0	0	0	0	0	0	0	0	0	0	0	0		0	0	0	0	0		0	0	0	0	0		0
13323903			0	0	0	0	0	0	0	0	0	0	0	0		0	0	0	0	0		0	0	0	0	0		0
13323905			0	0	0	0	0	0	0	0	0	0	0	0		0	0	0	0	0		0	0	0	0	0		0
13323907			0	0	0	0	0	0	0	0	0	0	0	0		0	0	0	0	0		0	0	0	0	0		0
13323909			0	0	0	0	0	0	0	0	0	0	0	0		0	0	0	0	0		0	0	0	0	0		0
13323911			0	0	0	0	0	0	0	0	0	0	0	0		0	0	0	0	0		0	0	0	0	0		0
13323913			0	0	0	0	0	0	0	0	0	0	0	0		0	0	0	0	0		0	0	0	0	0		0
13323915			0	0	0	0	0	0	0	0	0	0	0	0		0	0	0	0	0		0	0	0	0	0		0
13323917			0	0	0	0	0	0	0	0	0	0	0	0		0	0	0	0	0		0	0	0	0	0		0
13323919			0	0	0	0	0	0	0	0	0	0	0	0		0	0	0	0	0		0	0	0	0	0		0
13323921			0	0	0	0	0	0	0	0	0	0	0	0		0	0	0	0	0		0	0	0	0	0		0
13323923			0	0	0	0	0	0	0	0	0	0	0	0		0	0	0	0	0		0	0	0	0	0		0
13323925			0	0	0	0	0	0	0	0	0	0	0	0		0	0	0	0	0		0	0	0	0	0		0
13323927			0	0	0	0	0	0	0	0	0	0	0	0		0	0	0	0	0		0	0	0	0	0		0
13323929			0	0	0	0	0	0	0	0	1	0	1	0		0	0	0	0	0		0	0	1	0	1		0
13323931			0	0	0	0	0	0	0	0	0	0	0	0		0	0	0	0	0		0	0	0	0	0		0
13323933			0	0	0	0	0	0	0	0	0	0	0	0		0	0	0	0	0		0	0	0	0	0		0
13323935			0	0	0	0	0	0	0	0	0	0	0	0		0	0	0	0	0		0	0	0	0	0		0
13323937			0	0	0	0	0	0	0	0	0	0	0	0		0	0	0	0	0		0	0	0	0	0		0
13323939			0	0	0	0	0	0	0	0	0	0	0	0		0	0	0	0	0		0	0	0	0	0		0
13323941			0	0	0	0	0	0	0	0	0	0	0	0		0	0	0	0	0		0	0	0	0	0		0
13323943			0	0	0	0	0	0	0	0	0	0	0	0		0	0	0	0	0		0	0	0	0	0		0
13323945			0	0	0	0	0	0	0	0	0	0	0	0		0	0	0	0	0		0	0	0	0	0		0
13323947			0	0	0	0	0	0	0	0	0	0	0	0		0	0	0	0	0		0	0	0	0	0		0
13323949			0	0	0	0	0	0	0	0	0	0	0	0		0	0	0	0	0		0	0	0	0	0		0
13323951			0	0	0	0	0	0	0	0	0	0	0	0		0	0	0	0	0		0	0	0	0	0		0
13323953			0	0	0	0	0	0	0	0	0	0	0	0		0	0	0	0	0		0	0	0	0	0		0
13323955			0	0	0	0	0	0	0	0	0	0	0	0		0	0	0	0	0		0	0	0	0	0		0
13323957			0	0	0	0	0	0	0	0	0	0	1	0		0	0	0	0	0		0	0	1	0	0		0
13323959			0	0	0	0	0	0	0	0	0	0	0	0		0	0	0	0	0		0	0	0	0	0		0
13323961			0	0	0	0	0	0	0	0	0	0	0	0		0	0	0	0	0		0	0	0	0	0		0
13323963			0	0	0	0	0	0	0	0	0	0	0	0		0	0	0	0	0		0	0	0	0	0		0
13323965			0	0	0	0	0	0	0	0	0	0	0	0		0	0	0	0	0		0	0	0	0	0		0
13323967			0	0	0	0	0	0	0	0	0	0	0	0		0	0	0	0	0		0	0	0	0	0		0
13323969			0	0	0	0	0	0	0	0	0	0	0	0		0	0	0	0	0		0	0	0	0	0		0
13323971			0	0	0	0	0	0	0	0	0	0	0	0		0	0	0	0	0		0	0	0	0	0		0
13323973			0	0	0	0	0	0	0	0	0	0	0	0		0	0	0	0	0		0	0	0	0	0		0
13323975			0	0	0	0	0	0	0	0	0	0	0	0		0	0	0	0	0		0	0	0	0	0		0
13323977			0	0	0	0	0	0	0	0	0	0	0	0		0	0	0	0	0		0	0	0	0	0		0
13323979			0	0	0	0	0	0	0	0	0	0	0	0		0	0	0	0	0		0	0	0	0	0		0
13323981			0	0	0	0	0	0	0	0	0	0	0	0		0	0	0	0	0		0	0	0	0	0		0
13323983			0	0	0	0	0	0	0	0	0	0	0	0		0	0	0	0	0		0	0	0	0	0		0
13323985			0	0	0	0	0	0	0	1	1	0	0	0		0	0	0	1	0		0	0	0	0	1		0
13323987			0	0	0	0	0	0	0	0	1	1	0	0		0	1	0	0	0		0	0	0	0	1		0
13323989			0	0	0	0	0	0	0	0	0	0	0	0		0	0	0	0	0		0	0	0	0	0		0
13323991			0	0	0	0	0	0	0	0	0	0	0	0		0	0	0	0	0		0	0	0	0	0		0
13323993			0	0	0	0	0	0	0	0	0	0	0	0		0	0	0	0	0		0	0	0	0	0		0
13323995			0	0	0	0	0	0	0	0	0	0	0	0		0	0	0	0	0		0	0	0	0	0		0
13323997			0	0	0	0	0	0	0	0	0	0	0	0		0	0	0	0	0		0	0	0	0	0		0
[truncated: 36,409 more rows]

## Sheet: Hpa responsive
ProbeSet	Gene Locus	Symbol	C48H - C48M	N48M - C48M	R48M - C48M	N48H - C48H	R48H - C48H	N48H - R48H	C72H - C72M	N72M - C72M	R72M - C72M	N72H - C72H	R72H - C72H	N72H - R72H		Hpa up	nrpe1 up H	ros1 down H	nrpe1 up M	ros1 down M		Hpa down	nrpe1 down H	ros1 up H	nrpe1 down M	ros1 up M		Hpa-induced & diff nrpe1/ros1 & diff any mutant/wt
13322573			0	0	0	0	0	0	1	1	0	0	0	0		1	0	0	1	0		0	0	0	0	0		0
13322667			0	0	0	0	0	0	1	1	1	0	0	0		1	0	0	1	0		0	0	0	0	1		0
13325629			0	0	0	0	0	0	1	1	1	0	0	0		1	0	0	1	0		0	0	0	0	1		0
13327447			0	0	0	0	0	0	1	1	1	0	0	0		1	0	0	1	0		0	0	0	0	1		0
13328159			0	0	0	0	0	0	1	1	0	0	0	0		1	0	0	1	0		0	0	0	0	0		0
13328347			0	0	0	0	0	0	1	1	1	0	0	0		1	0	0	1	0		0	0	0	0	1		0
13334389	AT1G01560	MPK11	0	1	0	1	0	1	1	0	0	0	0	0		1	1	0	1	0		0	0	0	0	0		1
13335237	AT1G03210	AT1G03210	1	0	0	0	0	0	0	0	0	0	0	0		1	0	0	0	0		0	0	0	0	0		0
13335273	AT1G03290	AT1G03290	0	0	0	1	0	1	1	0	0	0	0	0		1	1	0	0	0		0	0	0	0	0		1
13335339	AT1G03430	AHP5	0	0	0	0	0	0	1	0	0	0	0	0		1	0	0	0	0		0	0	0	0	0		0
13335414	AT1G03740	AT1G03740	0	0	0	0	0	0	1	0	0	0	0	0		1	0	0	0	0		0	0	0	0	0		0
13336586	other	AT1G06480.1	1	0	0	0	0	0	0	0	0	0	0	0		1	0	0	0	0		0	0	0	0	0		0
13336657	AT1G06620	AT1G06620	0	0	0	0	0	0	1	0	0	0	0	0		1	0	0	0	0		0	0	0	0	0		0
13337142	AT1G07900	LBD1	1	0	0	0	0	0	1	0	0	0	0	0		1	0	0	0	0		0	0	0	0	0		0
13337731	AT1G08930	ERD6	1	1	0	0	0	0	1	0	0	0	0	0		1	0	0	1	0		0	0	0	0	0		0
13338013	AT1G09530	PIF3	1	0	0	0	0	0	0	0	0	0	0	0		1	0	0	0	0		0	0	0	0	0		0
13338194	AT1G10050	AT1G10050	0	0	0	0	0	1	1	0	0	0	0	1		1	0	0	0	0		0	0	0	0	0		0
13338273	AT1G10210	MPK1	1	1	0	0	0	0	0	0	0	0	0	0		1	0	0	1	0		0	0	0	0	0		0
13338773	AT1G11330	AT1G11330	0	1	0	1	0	1	1	0	0	0	0	0		1	1	0	1	0		0	0	0	0	0		1
13339481	AT1G12940	NRT2.5	0	0	0	0	0	0	1	0	0	0	-1	1		1	0	1	0	0		0	0	0	0	0		1
13339626	AT1G13280	AOC4	1	0	0	0	0	0	0	0	0	0	0	0		1	0	0	0	0		0	0	0	0	0		0
13339835	AT1G13950	ELF5A-1	1	1	1	0	0	0	0	0	0	0	0	0		1	0	0	1	0		0	0	0	0	1		0
13339861	AT1G13990	AT1G13990	0	0	0	0	0	0	1	0	0	0	0	0		1	0	0	0	0		0	0	0	0	0		0
13340132	AT1G14670	AT1G14670	0	0	0	0	0	0	1	0	0	0	0	0		1	0	0	0	0		0	0	0	0	0		0
13340207	AT1G15010	AT1G15010	0	1	1	1	1	0	1	1	0	0	0	0		1	1	0	1	0		0	0	1	0	1		0
13340261	AT1G15125	AT1G15125	1	0	0	0	0	0	1	0	0	0	0	0		1	0	0	0	0		0	0	0	0	0		0
13340894	AT1G16560	AT1G16560	1	0	0	0	0	0	0	0	0	0	0	0		1	0	0	0	0		0	0	0	0	0		0
13340931	AT1G16670	AT1G16670	0	1	0	1	0	1	1	0	0	0	0	0		1	1	0	1	0		0	0	0	0	0		1
13341233	AT1G17190	GSTU26	1	0	1	0	0	0	0	0	1	0	0	0		1	0	0	0	0		0	0	0	0	1		0
13341372	AT1G17420	LOX3	1	1	1	1	0	0	0	0	0	0	0	0		1	1	0	1	0		0	0	0	0	1		0
13341382	AT1G17430	AT1G17430	0	1	0	1	0	1	1	0	0	0	0	0		1	1	0	1	0		0	0	0	0	0		1
13341525	AT1G17745	AT1G17745	0	0	0	0	0	0	1	0	0	0	0	0		1	0	0	0	0		0	0	0	0	0		0
13341596	AT1G17990	AT1G17990	1	0	0	0	0	0	0	0	0	0	0	0		1	0	0	0	0		0	0	0	0	0		0
13341698	AT1G18390	AT1G18390	1	1	0	1	1	0	1	0	0	0	0	0		1	1	0	1	0		0	0	1	0	0		0
13341812	AT1G18570	MYB51	1	1	1	1	1	0	1	1	1	0	0	0		1	1	0	1	0		0	0	1	0	1		0
13342166	AT1G19180	JAZ1	1	1	1	1	1	0	1	1	0	0	0	0		1	1	0	1	0		0	0	1	0	1		0
13342196	AT1G19270	DA1	0	0	0	0	0	0	1	0	0	0	0	0		1	0	0	0	0		0	0	0	0	0		0
13342636	AT1G20620	CAT3	1	0	0	0	0	0	0	0	0	0	0	0		1	0	0	0	0		0	0	0	0	0		0
13342906	AT1G21240	WAK3	0	0	0	0	0	0	1	0	0	0	0	0		1	0	0	0	0		0	0	0	0	0		0
13342913	AT1G21250	WAK1	1	1	0	1	0	1	1	0	0	0	0	0		1	1	0	1	0		0	0	0	0	0		1
13342919	AT1G21270	WAK2	0	0	-1	0	0	1	1	0	0	0	0	0		1	0	0	0	1		0	0	0	0	0		0
13342941	AT1G21370	AT1G21370	0	0	0	1	0	1	1	1	1	1	0	1		1	1	0	1	0		0	0	0	0	1		1
13343124	AT1G21750	PDIL1-1	0	0	0	0	0	0	1	0	0	0	0	0		1	0	0	0	0		0	0	0	0	0		0
13344045	AT1G24145	AT1G24145	1	1	1	1	0	1	1	1	0	0	0	0		1	1	0	1	0		0	0	0	0	1		1
13344049	AT1G24147	AT1G24147	1	1	0	0	-1	1	1	0	0	0	-1	0		1	0	1	1	0		0	0	0	0	0		1
13345090	AT1G27330	AT1G27330	1	1	1	0	0	0	1	0	0	0	0	0		1	0	0	1	0		0	0	0	0	1		0
13345384	AT1G27980	DPL1	1	0	0	0	0	0	1	0	0	0	0	0		1	0	0	0	0		0	0	0	0	0		0
13345426	AT1G28070	AT1G28070	1	1	0	0	0	0	0	0	0	0	0	0		1	0	0	1	0		0	0	0	0	0		0
13345574	AT1G28380	NSL1	1	1	1	1	0	0	1	1	0	0	0	1		1	1	0	1	0		0	0	0	0	1		1
13346454	AT1G30700	AT1G30700	0	0	0	0	0	0	1	0	0	0	0	0		1	0	0	0	0		0	0	0	0	0		0
13346530	AT1G30900	VSR6	0	0	0	0	0	1	1	0	0	0	0	0		1	0	0	0	0		0	0	0	0	0		0
13347271	AT1G32960	SBT3.3	0	0	0	0	0	0	1	0	0	0	0	0		1	0	0	0	0		0	0	0	0	0		0
13347601	AT1G33960	AIG1	0	0	0	0	0	1	1	1	0	0	0	0		1	0	0	1	0		0	0	0	0	0		0
13347861	AT1G34420	AT1G34420	0	1	0	1	0	1	1	0	0	0	0	1		1	1	0	1	0		0	0	0	0	0		1
13348010	AT1G35230	AGP5	0	0	0	0	0	0	1	0	0	0	0	0		1	0	0	0	0		0	0	0	0	0		0
13348179	AT1G35710	AT1G35710	1	1	0	1	0	1	1	1	0	1	0	1		1	1	0	1	0		0	0	0	0	0		1
13348705	AT1G43790	TED6	1	0	0	0	0	0	0	0	0	0	0	0		1	0	0	0	0		0	0	0	0	0		0
13349017	AT1G45201	TLL1	1	0	0	0	0	0	1	0	0	-1	-1	0		1	0	1	0	0		0	1	0	0	0		0
13349397	AT1G47890	RLP7	0	0	0	0	0	0	1	0	0	0	0	0		1	0	0	0	0		0	0	0	0	0		0
13349487	AT1G48210	AT1G48210	0	1	0	1	0	0	1	0	0	0	0	0		1	1	0	1	0		0	0	0	0	0		0
13349840	AT1G49050	AT1G49050	0	1	0	1	0	1	1	0	0	0	0	1		1	1	0	1	0		0	0	0	0	0		1
13349879	AT1G49230	AT1G49230	0	0	0	0	0	0	1	0	0	0	0	0		1	0	0	0	0		0	0	0	0	0		0
13350934	AT1G51660	MKK4	1	1	1	1	0	0	1	1	1	0	0	0		1	1	0	1	0		0	0	0	0	1		0
13351025	AT1G51800	AT1G51800	1	0	0	0	0	1	1	0	0	0	0	0		1	0	0	0	0		0	0	0	0	0		0
13351051	AT1G51920	AT1G51920	0	0	0	0	0	0	1	0	0	0	0	0		1	0	0	0	0		0	0	0	0	0		0
13351307	AT1G52600	AT1G52600	1	0	0	0	0	0	0	0	0	0	0	0		1	0	0	0	0		0	0	0	0	0		0
13351666	AT1G53440	AT1G53440	0	0	0	0	0	0	1	0	0	0	0	0		1	0	0	0	0		0	0	0	0	0		0
13351770	AT1G53700	WAG1	1	0	0	0	0	0	0	0	0	0	0	0		1	0	0	0	0		0	0	0	0	0		0
13351835	AT1G53870	AT1G53870	1	1	1	0	1	-1	0	1	1	1	1	-1		1	1	0	1	0		0	0	1	0	1		0
13351856	AT1G53870	AT1G53870	1	1	1	0	1	-1	0	1	1	1	1	-1		1	1	0	1	0		0	0	1	0	1		0
13351910	AT1G54030	MVP1	1	0	0	0	0	0	0	0	0	0	0	0		1	0	0	0	0		0	0	0	0	0		0
13352172	AT1G54575	AT1G54575	0	0	0	0	0	0	1	0	0	0	-1	0		1	0	1	0	0		0	0	0	0	0		0
13353060	AT1G57560	MYB50	0	0	0	0	0	0	1	0	0	0	0	0		1	0	0	0	0		0	0	0	0	0		0
13353090	AT1G57630	AT1G57630	0	0	0	0	0	0	1	0	0	0	0	0		1	0	0	0	0		0	0	0	0	0		0
13353502	AT1G59660	AT1G59660	0	0	0	0	0	0	1	0	0	0	0	0		1	0	0	0	0		0	0	0	0	0		0
13354180	AT1G61800	GPT2	0	0	0	0	0	0	1	0	0	0	0	0		1	0	0	0	0		0	0	0	0	0		0
13354749	AT1G63530	AT1G63530	0	0	0	0	0	0	1	1	0	0	0	0		1	0	0	1	0		0	0	0	0	0		0
13355228	AT1G64710	AT1G64710	1	1	0	0	0	0	0	0	0	0	0	0		1	0	0	1	0		0	0	0	0	0		0
13355535	AT1G65500	AT1G65500	0	0	0	0	0	0	1	0	0	0	0	0		1	0	0	0	0		0	0	0	0	0		0
13355589	AT1G65790	RK1	1	1	0	1	0	1	1	1	0	0	0	1		1	1	0	1	0		0	0	0	0	0		1
13355960	AT1G66880	AT1G66880	1	1	0	1	0	1	1	1	0	0	0	1		1	1	0	1	0		0	0	0	0	0		1
13355970	AT1G66890	AT1G66890	1	1	0	0	0	0	0	0	0	0	0	0		1	0	0	1	0		0	0	0	0	0		0
13355971			1	0	0	0	0	0	0	0	0	0	0	0		1	0	0	0	0		0	0	0	0	0		0
13356323	AT1G67810	SUFE2	0	0	0	1	1	0	1	0	0	0	0	0		1	1	0	0	0		0	0	1	0	0		0
13356344	AT1G67850	AT1G67850	0	0	0	0	0	0	1	0	0	0	0	0		1	0	0	0	0		0	0	0	0	0		0
13356394	AT1G67940	NAP3	1	0	0	0	0	0	0	0	0	0	0	0		1	0	0	0	0		0	0	0	0	0		0
13356477	AT1G68100	IAR1	1	0	0	0	0	1	0	0	1	1	0	0		1	1	0	0	0		0	0	0	0	1		1
13356766	other	AT1G06480.1	1	0	0	0	0	0	0	0	0	0	0	0		1	0	0	0	0		0	0	0	0	0		0
13357031	AT1G69520	AT1G69520	0	0	0	0	0	1	1	0	0	0	0	0		1	0	0	0	0		0	0	0	0	0		0
13357318	other	DQ108734	0	0	0	0	1	0	1	0	0	0	0	0		1	0	0	0	0		0	0	1	0	0		0
13357611	AT1G70810	AT1G70810	1	0	0	0	0	0	1	0	0	0	0	0		1	0	0	0	0		0	0	0	0	0		0
13357914	AT1G71695	AT1G71695	1	1	0	0	0	0	0	0	0	0	0	0		1	0	0	1	0		0	0	0	0	0		0
13358162	AT1G72060	AT1G72060	0	0	0	0	0	0	1	0	0	0	0	0		1	0	0	0	0		0	0	0	0	0		0
13358490	AT1G72900	AT1G72900	0	0	0	1	1	0	1	0	0	0	0	0		1	1	0	0	0		0	0	1	0	0		0
13358872	AT1G73830	BEE3	1	0	0	0	0	0	0	0	0	0	0	0		1	0	0	0	0		0	0	0	0	0		0
13359047	AT1G74210	AT1G74210	0	0	0	0	0	1	1	0	0	0	-1	0		1	0	1	0	0		0	0	0	0	0		1
13359123	AT1G74430	MYB95	1	0	1	0	0	0	0	0	0	0	0	0		1	0	0	0	0		0	0	0	0	1		0
13359175	AT1G74650	MYB31	0	0	0	0	0	0	1	0	0	0	0	0		1	0	0	0	0		0	0	0	0	0		0
13359203	AT1G74710	EDS16	0	0	0	0	0	0	1	0	0	0	0	0		1	0	0	0	0		0	0	0	0	0		0
13360184	AT1G77370	AT1G77370	1	0	0	0	0	0	0	0	0	0	0	0		1	0	0	0	0		0	0	0	0	0		0
13360197	AT1G77420	AT1G77420	1	0	0	0	0	0	1	0	0	0	0	0		1	0	0	0	0		0	0	0	0	0		0
13360257	AT1G77510	PDIL1-2	1	0	0	1	0	1	1	0	0	0	0	0		1	1	0	0	0		0	0	0	0	0		1
13360638	AT1G78410	AT1G78410	1	1	1	1	1	0	1	0	0	0	1	0		1	1	0	1	0		0	0	1	0	1		0
13360740	AT1G78660	GGH1	1	0	0	0	0	0	1	0	0	0	0	0		1	0	0	0	0		0	0	0	0	0		0
13360912	AT1G78970	LUP1	0	0	0	0	0	0	1	0	0	0	0	0		1	0	0	0	0		0	0	0	0	0		0
13362067	AT1G01680	PUB54	0	0	0	0	0	0	1	0	0	0	0	0		1	0	0	0	0		0	0	0	0	0		0
13362308	AT1G02290	AT1G02290	1	0	1	0	0	0	0	0	0	0	0	0		1	0	0	0	0		0	0	0	0	1		0
13362363	AT1G02450	NIMIN1	0	1	0	1	0	0	1	0	0	0	0	0		1	1	0	1	0		0	0	0	0	0		0
13362548	AT1G02920	GSTF7	0	0	0	0	0	0	1	0	0	0	0	0		1	0	0	0	0		0	0	0	0	0		0
13362553	AT1G02930	GSTF6	0	0	0	0	0	0	1	0	0	0	0	0		1	0	0	0	0		0	0	0	0	0		0
13363506	AT1G04980	PDIL2-2	0	0	0	0	0	1	1	0	0	0	0	0		1	0	0	0	0		0	0	0	0	0		0
13363525	AT1G04990	AT1G04990	1	0	0	0	0	0	0	0	0	0	0	0		1	0	0	0	0		0	0	0	0	0		0
13363537	AT1G05010	EFE	1	0	0	0	0	0	0	0	0	0	0	0		1	0	0	0	0		0	0	0	0	0		0
13363723	AT1G05300	ZIP5	0	0	0	0	0	0	1	0	0	0	0	0		1	0	0	0	0		0	0	0	0	0		0
13364476	AT1G07000	EXO70B2	0	1	0	0	0	1	1	0	0	0	0	0		1	0	0	1	0		0	0	0	0	0		0
13364480	AT1G07020	AT1G07020	1	0	0	0	0	0	0	0	0	0	0	0		1	0	0	0	0		0	0	0	0	0		0
13364767	AT1G07620	ATOBGM	0	0	0	0	0	0	1	0	0	0	0	0		1	0	0	0	0		0	0	0	0	0		0
13365199	AT1G08450	CRT3	0	0	0	0	0	1	1	0	0	0	0	0		1	0	0	0	0		0	0	0	0	0		0
13365290	AT1G08660	MGP2	1	0	0	0	0	0	0	0	0	0	0	0		1	0	0	0	0		0	0	0	0	0		0
13365439	AT1G09080	BIP3	0	0	0	0	0	0	1	0	0	0	0	0		1	0	0	0	0		0	0	0	0	0		0
13365554	AT1G09210	CRT1b	1	0	0	0	0	1	1	0	0	0	-1	0		1	0	1	0	0		0	0	0	0	0		1
13365920	AT1G09932	AT1G09932	0	0	0	0	0	0	1	0	0	0	0	0		1	0	0	0	0		0	0	0	0	0		0
13366107	AT1G10340	AT1G10340	0	0	0	1	0	1	1	0	0	0	0	0		1	1	0	0	0		0	0	0	0	0		1
13366147	AT1G10410	AT1G10410	0	0	0	0	0	0	1	0	0	0	0	0		1	0	0	0	0		0	0	0	0	0		0
13366652	AT1G11310	MLO2	0	1	0	1	1	0	1	0	0	0	0	0		1	1	0	1	0		0	0	1	0	0		0
13367367	AT1G13210	ACA.l	0	1	0	1	0	0	1	0	0	0	0	0		1	1	0	1	0		0	0	0	0	0		0
13367381	other	AT1G06480.1	1	0	0	0	0	0	0	0	0	0	0	0		1	0	0	0	0		0	0	0	0	0		0
13367387	AT1G13250	GATL3	1	0	0	0	0	0	0	0	0	0	0	0		1	0	0	0	0		0	0	0	0	0		0
13367610	AT1G13750	AT1G13750	1	1	0	1	0	1	1	0	0	0	0	0		1	1	0	1	0		0	0	0	0	0		1
13367635	AT1G13830	AT1G13830	0	0	0	0	0	1	1	0	0	0	0	0		1	0	0	0	0		0	0	0	0	0		0
13367682	AT1G14010	AT1G14010	0	0	0	0	0	0	1	0	0	0	0	0		1	0	0	0	0		0	0	0	0	0		0
13367799	AT1G14360	UTR3	1	0	0	0	0	0	1	0	0	0	0	0		1	0	0	0	0		0	0	0	0	0		0
13367909	AT1G14540	AT1G14540	0	0	0	0	0	0	1	0	0	0	0	0		1	0	0	0	0		0	0	0	0	0		0
13368138	AT1G14870	PCR2	0	0	0	0	0	0	1	0	0	0	0	0		1	0	0	0	0		0	0	0	0	0		0
13368145	AT1G14880	PCR1	0	0	0	0	0	1	1	0	0	0	0	0		1	0	0	0	0		0	0	0	0	0		0
13368368	AT1G15310	ATHSRP54A	1	1	1	0	0	0	0	0	0	0	0	0		1	0	0	1	0		0	0	0	0	1		0
13368466	AT1G15520	PDR12	0	0	0	0	0	0	1	0	0	0	0	0		1	0	0	0	0		0	0	0	0	0		0
13368572	AT1G15790	AT1G15790	0	0	0	1	0	1	1	0	0	0	-1	0		1	1	1	0	0		0	0	0	0	0		1
13369228	AT1G17590	NF-YA8	0	0	0	0	0	0	1	0	0	0	0	0		1	0	0	0	0		0	0	0	0	0		0
13369992	AT1G19330	AT1G19330	1	1	1	0	1	0	0	0	0	0	0	0		1	0	0	1	0		0	0	1	0	1		0
13370131	AT1G19670	CLH1	1	0	0	0	0	0	0	0	0	0	0	0		1	0	0	0	0		0	0	0	0	0		0
13370474	AT1G20510	OPCL1	0	1	1	1	1	0	1	0	0	0	0	0		1	1	0	1	0		0	0	1	0	1		0
13370802	AT1G21310	EXT3	0	0	0	0	0	0	1	0	0	0	0	0		1	0	0	0	0		0	0	0	0	0		0
13370831	AT1G21380	AT1G21380	0	0	0	0	0	0	1	0	0	0	0	0		1	0	0	0	0		0	0	0	0	0		0
13371168	AT1G22180	AT1G22180	0	0	0	0	0	0	1	0	0	0	0	0		1	0	0	0	0		0	0	0	0	0		0
13371468	AT1G23060	AT1G23060	0	0	0	0	0	0	1	0	0	0	0	0		1	0	0	0	0		0	0	0	0	0		0
13371488	AT1G23080	PIN7	1	0	0	0	0	0	1	0	0	0	-1	0		1	0	1	0	0		0	0	0	0	0		0
13372181	AT1G24807	AT1G24807	0	0	0	0	0	0	1	0	0	0	0	0		1	0	0	0	0		0	0	0	0	0		0
13372194	AT1G24909	AT1G24909	0	0	0	0	0	0	1	0	0	0	0	0		1	0	0	0	0		0	0	0	0	0		0
13372206	AT1G24909	AT1G24909	0	0	0	0	0	0	1	0	0	0	0	0		1	0	0	0	0		0	0	0	0	0		0
13372220	AT1G24909	AT1G24909	0	0	0	0	0	0	1	0	0	0	0	0		1	0	0	0	0		0	0	0	0	0		0
13372532	AT1G26200	AT1G26200	0	0	0	0	0	0	1	0	0	0	0	0		1	0	0	0	0		0	0	0	0	0		0
13372714	AT1G26690	AT1G26690	1	1	1	0	0	0	1	0	0	0	0	0		1	0	0	1	0		0	0	0	0	1		0
13373038	AT1G27770	ACA1	0	0	1	0	0	0	1	0	1	0	0	0		1	0	0	0	0		0	0	0	0	1		0
13374229	AT1G30755	AT1G30755	0	0	0	0	0	0	1	0	0	0	0	0		1	0	0	0	0		0	0	0	0	0		0
13374373	AT1G31130	AT1G31130	0	0	0	1	0	0	1	1	0	0	0	0		1	1	0	1	0		0	0	0	0	0		0
13375059	AT1G33030	AT1G33030	0	0	0	0	0	0	1	0	0	0	0	0		1	0	0	0	0		0	0	0	0	0		0
13375522	AT1G34750	AT1G34750	0	0	0	0	0	1	1	0	0	0	0	1		1	0	0	0	0		0	0	0	0	0		0
13375862	AT1G36622	AT1G36622	1	0	0	0	0	0	1	0	0	0	0	0		1	0	0	0	0		0	0	0	0	0		0
13375866	AT1G36640	AT1G36640	0	0	0	0	0	0	1	0	0	0	0	0		1	0	0	0	0		0	0	0	0	0		0
13376257	AT1G44130	AT1G44130	0	0	0	0	0	0	1	0	0	0	0	0		1	0	0	0	0		0	0	0	0	0		0
13376661	AT1G47640	AT1G47640	1	0	0	0	0	0	0	0	0	0	0	0		1	0	0	0	0		0	0	0	0	0		0
13376942	AT1G48320	AT1G48320	1	0	0	0	0	0	1	0	0	0	0	0		1	0	0	0	0		0	0	0	0	0		0
13376947	AT1G48380	RHL1	1	0	1	0	0	0	0	0	0	0	0	0		1	0	0	0	0		0	0	0	0	1		0
13377286	AT1G49000	AT1G49000	1	0	0	0	0	0	1	0	0	0	0	0		1	0	0	0	0		0	0	0	0	0		0
13378298	AT1G51790	AT1G51790	0	0	0	0	0	0	1	0	0	0	0	0		1	0	0	0	0		0	0	0	0	0		0
13378339	AT1G51820	AT1G51820	0	0	0	0	0	0	1	0	0	0	0	0		1	0	0	0	0		0	0	0	0	0		0
13378367	AT1G51850	AT1G51850	0	0	0	0	0	0	1	0	0	0	0	0		1	0	0	0	0		0	0	0	0	0		0
13378412	AT1G51890	AT1G51890	0	0	0	0	0	0	1	0	0	0	0	0		1	0	0	0	0		0	0	0	0	0		0
13378592	AT1G52200	AT1G52200	0	0	0	0	0	0	1	0	0	0	0	0		1	0	0	0	0		0	0	0	0	0		0
13379016	AT1G53320	TLP7	1	0	0	0	0	0	0	0	0	0	0	0		1	0	0	0	0		0	0	0	0	0		0
13380231	AT1G56120	AT1G56120	1	1	0	0	-1	1	1	0	0	0	-1	1		1	0	1	1	0		0	0	0	0	0		1
13380448	AT1G56550	RXGT1	0	0	0	1	0	0	1	0	0	0	0	0		1	1	0	0	0		0	0	0	0	0		0
13381114	AT1G59865	AT1G59865	0	0	0	1	0	1	1	0	0	0	0	0		1	1	0	0	0		0	0	0	0	0		1
13381850	AT1G61360	AT1G61360	0	0	0	0	0	0	1	0	0	0	0	0		1	0	0	0	0		0	0	0	0	0		0
13381873	AT1G61380	SD1-29	1	0	0	0	0	0	1	0	0	0	0	0		1	0	0	0	0		0	0	0	0	0		0
13381981	AT1G61560	MLO6	0	0	0	0	0	0	1	0	0	0	0	0		1	0	0	0	0		0	0	0	0	0		0
13382260	AT1G62300	WRKY6	1	1	1	0	0	0	1	0	0	0	0	0		1	0	0	1	0		0	0	0	0	1		0
13383047	AT1G64170	CHX16	0	0	0	0	0	0	1	0	0	0	0	0		1	0	0	0	0		0	0	0	0	0		0
13383067	AT1G64280	NPR1	0	0	0	0	0	0	1	0	0	0	0	0		1	0	0	0	0		0	0	0	0	0		0
13383467	AT1G65350	UBQ13	0	0	0	0	0	0	1	0	0	0	0	0		1	0	0	0	0		0	0	0	0	0		0
13383605	AT1G65610	KOR2	0	0	0	0	0	0	1	0	0	0	0	0		1	0	0	0	0		0	0	0	0	0		0
13383656	AT1G65690	AT1G65690	0	0	0	0	0	0	1	0	0	0	0	0		1	0	0	0	0		0	0	0	0	0		0
13383786	AT1G65980	TPX1	1	1	1	0	0	0	0	0	0	0	0	0		1	0	0	1	0		0	0	0	0	1		0
13384115	AT1G66920	AT1G66920	1	0	0	1	0	0	1	0	0	0	0	0		1	1	0	0	0		0	0	0	0	0		0
13384120	AT1G66940	AT1G66940	0	0	0	0	0	0	1	0	0	0	0	0		1	0	0	0	0		0	0	0	0	0		0
13384147	AT1G66970	SVL2	0	1	0	1	0	1	1	0	0	0	0	0		1	1	0	1	0		0	0	0	0	0		1
13384699	AT1G67800	AT1G67800	0	0	0	0	0	0	1	0	0	0	0	0		1	0	0	0	0		0	0	0	0	0		0
13384778	AT1G67970	HSFA8	1	1	1	1	0	1	1	1	1	1	0	1		1	1	0	1	0		0	0	0	0	1		1
13384854	AT1G68260	AT1G68260	0	0	0	0	0	0	1	0	0	0	0	0		1	0	0	0	0		0	0	0	0	0		0
13385343	AT1G69450	AT1G69450	0	0	0	0	0	0	1	0	0	0	0	0		1	0	0	0	0		0	0	0	0	0		0
13386142	AT1G71730	AT1G71730	1	0	0	0	0	0	0	0	0	0	0	0		1	0	0	0	0		0	0	0	0	0		0
13386305	AT1G72280	ERO1	0	0	0	0	0	1	1	0	0	0	0	0		1	0	0	0	0		0	0	0	0	0		0
13386407	AT1G72450	JAZ6	1	0	0	0	0	0	1	0	0	0	0	0		1	0	0	0	0		0	0	0	0	0		0
13386519	AT1G72680	CAD1	0	0	0	1	0	0	1	0	0	0	0	0		1	1	0	0	0		0	0	0	0	0		0
13387000	AT1G73805	AT1G73805	1	1	0	1	0	0	1	1	0	0	0	0		1	1	0	1	0		0	0	0	0	0		0
13387009	AT1G73810	AT1G73810	0	0	0	1	0	0	1	0	0	0	0	0		1	1	0	0	0		0	0	0	0	0		0
13387269	AT1G74440	AT1G74440	1	1	0	1	0	1	1	1	0	1	0	1		1	1	0	1	0		0	0	0	0	0		1
13387833	AT1G75780	TUB1	0	0	0	0	0	0	1	0	0	0	0	0		1	0	0	0	0		0	0	0	0	0		0
13388200	AT1G76650	CML38	1	1	1	1	1	0	0	1	0	1	0	0		1	1	0	1	0		0	0	1	0	1		0
13388306	AT1G76930	EXT4	0	0	0	0	0	0	1	0	0	0	0	0		1	0	0	0	0		0	0	0	0	0		0
13388333	AT1G76960	AT1G76960	1	0	0	0	0	1	1	0	0	0	0	1		1	0	0	0	0		0	0	0	0	0		0
13388340	AT1G76970	AT1G76970	0	1	0	1	0	1	1	0	0	0	0	0		1	1	0	1	0		0	0	0	0	0		1
13388767	AT1G77810	AT1G77810	1	0	0	0	0	0	0	0	0	0	0	0		1	0	0	0	0		0	0	0	0	0		0
13389944	AT1G80130	AT1G80130	1	1	0	1	0	1	0	0	-1	0	0	0		1	1	0	1	1		0	0	0	0	0		1
13390983	AT2G02810	UTR1	0	0	0	0	0	1	1	0	0	0	0	0		1	0	0	0	0		0	0	0	0	0		0
13391074	AT2G03120	SPP	1	0	0	0	0	0	0	0	0	0	0	0		1	0	0	0	0		0	0	0	0	0		0
13391201	AT2G03510	AT2G03510	0	1	0	0	0	0	1	0	0	0	0	0		1	0	0	1	0		0	0	0	0	0		0
13391597	AT2G04450	NUDT6	0	1	0	1	0	1	1	0	0	0	0	0		1	1	0	1	0		0	0	0	0	0		1
13391608	AT2G04495	AT2G04495	0	0	0	1	0	1	1	0	0	0	0	0		1	1	0	0	0		0	0	0	0	0		1
13391858	other	BX822065	0	0	0	0	0	0	1	0	0	0	0	0		1	0	0	0	0		0	0	0	0	0		0
13392594	AT2G12550	AT2G12550	0	0	0	0	0	1	1	0	0	0	0	0		1	0	0	0	0		0	0	0	0	0		0
13392784	AT2G13810	ALD1	0	0	0	0	0	0	1	0	0	0	0	0		1	0	0	0	0		0	0	0	0	0		0
13392927	AT2G14560	LURP1	1	1	0	1	0	1	1	1	0	0	0	0		1	1	0	1	0		0	0	0	0	0		1
13393077	AT2G15080	RLP19	0	0	0	1	0	0	1	0	0	0	0	0		1	1	0	0	0		0	0	0	0	0		0
13393602	AT2G17040	NAC036	1	1	1	1	0	1	1	1	0	1	0	0		1	1	0	1	0		0	0	0	0	1		1
13393618	AT2G17120	LYM2	0	1	0	1	0	1	1	0	0	0	0	0		1	1	0	1	0		0	0	0	0	0		1
13393906	AT2G17720	AT2G17720	0	0	0	0	0	0	1	1	0	0	0	0		1	0	0	1	0		0	0	0	0	0		0
13393931	AT2G17760	AT2G17760	0	0	0	0	0	0	1	0	0	0	0	0		1	0	0	0	0		0	0	0	0	0		0
13393990	other	AT1G06480.1	1	0	0	0	0	0	0	0	0	0	0	0		1	0	0	0	0		0	0	0	0	0		0
13394245	AT2G18690	AT2G18690	1	0	0	0	0	0	1	0	0	0	0	0		1	0	0	0	0		0	0	0	0	0		0
13394408	AT2G18950	HPT1	0	0	0	0	0	0	1	0	0	0	0	0		1	0	0	0	0		0	0	0	0	0		0
13394854			1	0	1	0	0	0	0	0	0	0	0	0		1	0	0	0	0		0	0	0	0	1		0
13394896	AT2G20142	AT2G20142	0	1	0	1	0	1	1	0	0	0	0	1		1	1	0	1	0		0	0	0	0	0		1
13395240	AT2G20960	pEARLI4	1	1	1	0	0	0	1	0	0	0	0	0		1	0	0	1	0		0	0	0	0	1		0
13395563	AT2G21620	RD2	0	0	0	0	0	0	1	0	0	0	0	0		1	0	0	0	0		0	0	0	0	0		0
13396276	AT2G23200	AT2G23200	0	1	0	1	0	0	1	1	0	0	0	0		1	1	0	1	0		0	0	0	0	0		0
13396306	AT2G23320	WRKY15	0	1	1	0	1	0	1	0	1	0	0	0		1	0	0	1	0		0	0	1	0	1		0
13396401	AT2G23680	AT2G23680	0	1	0	1	1	0	1	0	0	0	0	0		1	1	0	1	0		0	0	1	0	0		0
13396861	AT2G25110	SDF2	1	0	0	0	0	0	1	0	0	0	0	0		1	0	0	0	0		0	0	0	0	0		0
13397002	AT2G25440	RLP20	0	0	0	1	0	0	1	0	0	0	0	1		1	1	0	0	0		0	0	0	0	0		1
13397006	AT2G25470	RLP21	0	0	0	0	0	0	1	0	0	0	0	0		1	0	0	0	0		0	0	0	0	0		0
13397024	AT2G25510	AT2G25510	1	1	0	1	-1	1	1	1	0	0	0	0		1	1	1	1	0		0	0	0	0	0		1
13397090	AT2G25625	AT2G25625	0	1	0	1	0	0	1	0	0	0	0	0		1	1	0	1	0		0	0	0	0	0		0
13397254	AT2G26020	PDF1.2b	0	0	0	0	0	0	1	0	0	0	0	0		1	0	0	0	0		0	0	0	0	0		0
13397418	AT2G26440	AT2G26440	1	1	0	1	0	1	1	0	0	0	0	0		1	1	0	1	0		0	0	0	0	0		1
13398391	AT2G28840	XBAT31	1	1	1	0	0	0	0	0	1	0	0	0		1	0	0	1	0		0	0	0	0	1		0
13399502	AT2G31880	SOBIR1	1	1	1	1	1	0	1	1	0	1	0	0		1	1	0	1	0		0	0	1	0	1		0
13399646	AT2G32160	AT2G32160	0	1	0	1	0	1	1	0	0	0	0	1		1	1	0	1	0		0	0	0	0	0		1
13400127	AT2G32990	GH9B8	0	0	0	0	-1	1	1	0	0	0	0	0		1	0	1	0	0		0	0	0	0	0		1
13401341	AT2G35980	YLS9	0	0	0	0	0	0	1	0	0	0	0	0		1	0	0	0	0		0	0	0	0	0		0
13401632	AT2G36690	AT2G36690	1	0	0	0	0	0	1	0	0	0	0	0		1	0	0	0	0		0	0	0	0	0		0
13402143	AT2G37940	AtIPCS2	0	0	0	0	0	0	1	0	0	0	0	0		1	0	0	0	0		0	0	0	0	0		0
13402383	AT2G38470	WRKY33	1	1	1	1	1	0	1	1	1	0	1	0		1	1	0	1	0		0	0	1	0	1		0
13402701	AT2G39270	AT2G39270	1	1	0	0	0	0	0	0	0	0	0	0		1	0	0	1	0		0	0	0	0	0		0
13402832	AT2G39660	BIK1	1	1	1	0	0	0	0	0	0	0	0	0		1	0	0	1	0		0	0	0	0	1		0
13403000	AT2G39900	AT2G39900	1	0	0	0	0	0	1	0	0	0	0	0		1	0	0	0	0		0	0	0	0	0		0
13403082	AT2G40095	AT2G40095	0	1	0	1	0	0	1	0	0	0	0	0		1	1	0	1	0		0	0	0	0	0		0
13403564	AT2G41090	AT2G41090	0	1	0	1	0	1	1	0	0	0	0	0		1	1	0	1	0		0	0	0	0	0		1
13403570	AT2G41100	TCH3	0	1	1	1	1	0	1	1	0	0	0	0		1	1	0	1	0		0	0	1	0	1		0
13403918	AT2G41880	GK-1	0	0	0	0	0	0	1	0	0	0	-1	0		1	0	1	0	0		0	0	0	0	0		0
13404090	AT2G42360	AT2G42360	1	1	0	1	0	0	1	0	0	0	0	0		1	1	0	1	0		0	0	0	0	0		0
13404718	AT2G44080	ARL	1	1	0	0	0	0	1	0	0	0	0	0		1	0	0	1	0		0	0	0	0	0		0
13404865	AT2G44400	AT2G44400	1	1	0	1	0	1	1	0	0	0	0	1		1	1	0	1	0		0	0	0	0	0		1
13405267	AT2G45210	AT2G45210	0	0	0	0	0	0	1	0	0	0	0	0		1	0	0	0	0		0	0	0	0	0		0
13405800	AT2G46430	CNGC3	1	1	0	1	0	1	1	0	0	0	0	0		1	1	0	1	0		0	0	0	0	0		1
13408885	AT2G14610	PR1	0	0	0	0	0	0	1	0	0	0	0	0		1	0	0	0	0		0	0	0	0	0		0
13409442	AT2G16870	AT2G16870	0	0	0	1	0	1	1	0	0	0	0	0		1	1	0	0	0		0	0	0	0	0		1
13409771	AT2G17740	AT2G17740	0	0	0	0	0	0	1	0	0	0	0	0		1	0	0	0	0		0	0	0	0	0		0
13410143	AT2G18660	PNP-A	0	1	0	1	0	1	1	0	0	0	0	0		1	1	0	1	0		0	0	0	0	0		1
13410252	AT2G19190	FRK1	0	0	0	0	0	0	1	0	0	0	0	0		1	0	0	0	0		0	0	0	0	0		0
13411817	AT2G22880	AT2G22880	1	1	1	1	1	-1	0	0	1	0	1	-1		1	1	0	1	0		0	0	1	0	1		0
13411910	AT2G23170	GH3.3	0	0	0	0	0	0	1	0	0	0	0	0		1	0	0	0	0		0	0	0	0	0		0
13412132	AT2G23810	TET8	0	1	1	1	1	0	1	1	1	0	0	0		1	1	0	1	0		0	0	1	0	1		0
13412564	AT2G24850	TAT3	0	0	0	0	0	1	1	0	0	0	0	0		1	0	0	0	0		0	0	0	0	0		0
13413277	AT2G26530	AR781	1	1	1	0	1	0	0	0	0	0	0	0		1	0	0	1	0		0	0	1	0	1		0
13413305	AT2G26560	PLA2A	1	1	0	1	1	0	1	0	0	0	0	0		1	1	0	1	0		0	0	1	0	0		0
13413884	AT2G27660	AT2G27660	0	0	0	0	0	1	1	0	0	0	0	0		1	0	0	0	0		0	0	0	0	0		0
13413964	AT2G27920	SCPL51	0	0	0	0	0	0	1	0	0	0	0	0		1	0	0	0	0		0	0	0	0	0		0
13414368	AT2G28890	PLL4	0	0	0	0	0	0	1	0	0	0	0	0		1	0	0	0	0		0	0	0	0	0		0
13414625	AT2G29670	AT2G29670	1	1	1	0	1	0	0	0	0	0	0	0		1	0	0	1	0		0	0	1	0	1		0
13414633	AT2G29720	CTF2B	0	0	0	0	0	0	1	0	0	0	0	0		1	0	0	0	0		0	0	0	0	0		0
13415634	AT2G31865	PARG2	0	0	0	0	0	1	1	0	0	0	0	0		1	0	0	0	0		0	0	0	0	0		0
13415964	AT2G32680	RLP23	1	1	0	1	0	1	1	1	0	1	0	1		1	1	0	1	0		0	0	0	0	0		1
13417619	AT2G36460	AT2G36460	1	0	0	0	0	0	0	0	0	0	0	0		1	0	0	0	0		0	0	0	0	0		0
13418301	AT2G37710	RLK	0	1	0	1	0	1	1	0	0	0	0	0		1	1	0	1	0		0	0	0	0	0		1
13418435	AT2G38110	GPAT6	1	0	0	0	0	0	0	0	0	0	0	0		1	0	0	0	0		0	0	0	0	0		0
13418519	AT2G38290	AMT2	0	0	0	0	0	0	1	0	0	0	0	0		1	0	0	0	0		0	0	0	0	0		0
13418736	AT2G38860	YLS5	0	0	0	0	0	0	1	0	0	0	0	0		1	0	0	0	0		0	0	0	0	0		0
13418852	AT2G39200	MLO12	1	0	0	0	0	0	1	0	0	0	0	0		1	0	0	0	0		0	0	0	0	0		0
13418868	AT2G39210	AT2G39210	1	1	0	0	0	1	1	0	0	0	-1	0		1	0	1	1	0		0	0	0	0	0		1
13419051	AT2G39518	AT2G39518	0	0	0	0	0	0	1	0	0	0	0	0		1	0	0	0	0		0	0	0	0	0		0
13419057	AT2G39530	AT2G39530	0	0	0	0	0	0	1	0	0	0	0	0		1	0	0	0	0		0	0	0	0	0		0
13419364	AT2G40300	FER4	1	1	1	0	0	0	0	0	0	0	0	0		1	0	0	1	0		0	0	0	0	1		0
13419467	AT2G40610	EXPA8	1	0	1	0	0	0	0	0	0	0	0	0		1	0	0	0	0		0	0	0	0	1		0
13419531	AT2G40750	WRKY54	0	1	0	1	0	1	1	0	0	0	0	0		1	1	0	1	0		0	0	0	0	0		1
13420094	AT2G41835	AT2G41835	0	1	1	1	0	0	1	0	0	0	0	0		1	1	0	1	0		0	0	0	0	1		0
13420626	AT2G43000	NAC042	0	0	0	0	0	0	1	0	0	0	0	0		1	0	0	0	0		0	0	0	0	0		0
13420878	AT2G43590	AT2G43590	1	0	0	0	0	0	1	0	0	0	0	0		1	0	0	0	0		0	0	0	0	0		0
13421057	AT2G43970	AT2G43970	0	0	0	1	0	0	1	0	0	0	0	0		1	1	0	0	0		0	0	0	0	0		0
13421199	AT2G44290	AT2G44290	0	1	0	1	0	1	1	1	0	1	0	1		1	1	0	1	0		0	0	0	0	0		1
13421217	AT2G44370	AT2G44370	0	0	0	0	0	0	1	0	0	0	0	0		1	0	0	0	0		0	0	0	0	0		0
13421221	AT2G44380	AT2G44380	0	0	0	0	0	0	1	0	0	0	0	0		1	0	0	0	0		0	0	0	0	0		0
13421348	AT2G44790	UCC2	0	0	0	0	0	0	1	0	0	0	0	0		1	0	0	0	0		0	0	0	0	0		0
13421521	AT2G45220	AT2G45220	0	0	0	0	0	0	1	0	0	0	0	0		1	0	0	0	0		0	0	0	0	0		0
13421576	AT2G45410	LBD19	1	0	0	0	0	0	0	0	0	0	0	0		1	0	0	0	0		0	0	0	0	0		0
13421994	AT2G46400	WRKY46	0	0	0	0	0	0	1	0	0	0	0	0		1	0	0	0	0		0	0	0	0	0		0
13422110	AT2G46620	AT2G46620	1	1	1	0	0	0	0	0	0	0	0	0		1	0	0	1	0		0	0	0	0	1		0
13422339	AT2G47130	AT2G47130	1	1	0	1	0	1	1	0	0	1	0	1		1	1	0	1	0		0	0	0	0	0		1
13423272	other	AT1G06480.1	1	0	0	0	0	0	0	0	0	0	0	0		1	0	0	0	0		0	0	0	0	0		0
13423768	AT3G03440	AT3G03440	1	1	0	1	0	1	1	1	0	0	0	0		1	1	0	1	0		0	0	0	0	0		1
13425378	AT3G07195	AT3G07195	1	1	0	1	0	1	1	0	0	0	0	1		1	1	0	1	0		0	0	0	0	0		1
13425832	AT3G08710	TH9	1	1	1	0	0	0	1	0	1	0	0	0		1	0	0	1	0		0	0	0	0	1		0
13425954	AT3G09010	AT3G09010	0	0	0	0	0	0	1	0	0	0	0	0		1	0	0	0	0		0	0	0	0	0		0
13426171	AT3G09740	SYP71	1	0	0	0	0	0	0	0	0	0	0	0		1	0	0	0	0		0	0	0	0	0		0
13426697	AT3G11040	AT3G11040	0	0	0	0	0	0	1	0	0	0	0	0		1	0	0	0	0		0	0	0	0	0		0
13426723	AT3G11080	RLP35	0	0	0	0	0	0	1	0	0	0	0	0		1	0	0	0	0		0	0	0	0	0		0
13426792	AT3G11340	AT3G11340	0	0	0	0	0	0	1	0	0	-1	0	0		1	0	0	0	0		0	1	0	0	0		0
13427643	AT3G13433	AT3G13433	0	0	0	0	0	0	1	0	0	0	0	0		1	0	0	0	0		0	0	0	0	0		0
13427885			1	0	1	0	0	0	0	0	0	0	0	0		1	0	0	0	0		0	0	0	0	1		0
13428190	AT3G14620	CYP72A8	1	0	0	1	0	1	1	0	0	0	0	0		1	1	0	0	0		0	0	0	0	0		1
13428296	AT3G14840	AT3G14840	0	1	0	1	0	1	1	0	0	0	0	0		1	1	0	1	0		0	0	0	0	0		1
13428707	AT3G15518	AT3G15518	0	0	0	0	0	0	1	0	0	0	0	0		1	0	0	0	0		0	0	0	0	0		0
13428713	other	AT3G15536.1	0	1	0	1	0	1	1	1	0	1	0	1		1	1	0	1	0		0	0	0	0	0		1
13429660	AT3G17700	CNBT1	0	1	0	1	0	1	1	1	0	0	0	0		1	1	0	1	0		0	0	0	0	0		1
13429722	AT3G17810	PYD1	0	0	0	1	0	0	1	0	0	0	0	0		1	1	0	0	0		0	0	0	0	0		0
13429856	AT3G18000	XPL1	1	0	0	0	0	0	1	0	1	0	1	-1		1	0	0	0	0		0	0	1	0	1		0
13429915	AT3G18080	BGLU44	0	0	0	0	0	0	1	0	0	0	0	0		1	0	0	0	0		0	0	0	0	0		0
13431171	AT3G20600	NDR1	0	1	1	1	0	0	1	1	1	1	1	0		1	1	0	1	0		0	0	1	0	1		0
13432043	AT3G23010	RLP36	0	1	0	1	0	1	1	1	1	0	0	0		1	1	0	1	0		0	0	0	0	1		1
13432567			0	0	0	0	0	0	1	0	0	0	0	0		1	0	0	0	0		0	0	0	0	0		0
13433248	AT3G25770	AOC2	1	0	0	0	0	0	1	1	0	0	0	0		1	0	0	1	0		0	0	0	0	0		0
13433520	AT3G26440	AT3G26440	0	0	0	1	0	1	1	0	0	0	0	1		1	1	0	0	0		0	0	0	0	0		1
13433540	AT3G26470	AT3G26470	0	0	0	1	0	1	1	1	0	1	0	1		1	1	0	1	0		0	0	0	0	0		1
13433736	AT3G26830	PAD3	0	0	0	0	0	0	1	0	0	0	0	0		1	0	0	0	0		0	0	0	0	0		0
13434307	AT3G28510	AT3G28510	0	0	0	0	0	0	1	0	0	0	0	0		1	0	0	0	0		0	0	0	0	0		0
13435633	AT3G44860	FAMT	1	1	0	1	0	1	1	0	0	0	0	0		1	1	0	1	0		0	0	0	0	0		1
13435655			1	0	1	0	0	0	0	0	0	0	0	0		1	0	0	0	0		0	0	0	0	1		0
13435766	AT3G45290	MLO3	0	0	0	0	0	0	1	0	0	0	0	0		1	0	0	0	0		0	0	0	0	0		0
13435806	AT3G45620	AT3G45620	0	0	0	1	0	1	1	0	0	0	0	0		1	1	0	0	0		0	0	0	0	0		1
13435814	AT3G45640	MPK3	1	1	1	1	1	0	1	0	0	0	0	0		1	1	0	1	0		0	0	1	0	1		0
13435823	AT3G45650	NAXT1	1	0	1	0	0	0	0	0	0	0	0	0		1	0	0	0	0		0	0	0	0	1		0
13437325	AT3G49120	PRXCB	0	1	0	1	0	0	1	1	0	0	0	0		1	1	0	1	0		0	0	0	0	0		0
13437723	AT3G50480	HR4	0	1	0	1	0	1	1	1	0	0	0	0		1	1	0	1	0		0	0	0	0	0		1
13437814	AT3G50770	CML41	1	1	0	0	0	0	1	1	0	0	0	0		1	0	0	1	0		0	0	0	0	0		0
13437863	AT3G50950	ZAR1	0	1	1	1	0	0	1	0	0	0	0	0		1	1	0	1	0		0	0	0	0	1		0
13438070	AT3G51430	YLS2	0	1	0	1	0	1	1	0	0	0	0	0		1	1	0	1	0		0	0	0	0	0		1
13438085	AT3G51450	AT3G51450	0	0	0	0	0	0	1	0	0	0	0	0		1	0	0	0	0		0	0	0	0	0		0
13438551	AT3G52430	PAD4	0	1	0	1	0	1	1	0	0	0	0	0		1	1	0	1	0		0	0	0	0	0		1
13438641	AT3G52710	AT3G52710	1	1	0	1	0	1	1	1	0	0	0	0		1	1	0	1	0		0	0	0	0	0		1
13438645	other	AT3G52748.1	0	0	0	0	0	0	1	0	0	0	0	1		1	0	0	0	0		0	0	0	0	0		0
13438747	AT3G53000	PP2-A15	1	0	1	0	0	0	0	0	0	0	0	0		1	0	0	0	0		0	0	0	0	1		0
13438884	AT3G53250	AT3G53250	1	0	0	0	0	0	0	0	0	0	0	0		1	0	0	0	0		0	0	0	0	0		0
13439330	AT3G54420	EP3	0	0	0	0	0	0	1	0	0	0	0	0		1	0	0	0	0		0	0	0	0	0		0
13439753	AT3G55450	PBL1	0	0	0	1	0	0	1	0	0	0	0	0		1	1	0	0	0		0	0	0	0	0		0
13440125	AT3G56220	AT3G56220	1	0	0	0	0	0	0	0	0	0	0	0		1	0	0	0	0		0	0	0	0	0		0
13440275	AT3G56720	AT3G56720	1	0	0	0	0	0	0	0	0	0	0	0		1	0	0	0	0		0	0	0	0	0		0
13440682	AT3G57710	AT3G57710	0	0	0	1	0	1	1	0	0	0	0	0		1	1	0	0	0		0	0	0	0	0		1
13441465	AT3G59700	HLECRK	1	0	0	0	0	1	1	0	0	0	0	0		1	0	0	0	0		0	0	0	0	0		0
13441502	AT3G59900	ARGOS	1	1	0	0	0	0	1	1	1	0	0	0		1	0	0	1	0		0	0	0	0	1		0
13441758	AT3G60420	AT3G60420	0	0	0	0	0	1	1	0	0	0	0	0		1	0	0	0	0		0	0	0	0	0		0
13441777	AT3G60450	AT3G60450	0	0	0	0	-1	1	1	0	0	0	0	0		1	0	1	0	0		0	0	0	0	0		1
13442169	AT3G61280	AT3G61280	0	1	0	1	0	1	1	1	0	0	0	1		1	1	0	1	0		0	0	0	0	0		1
13442836	AT3G63080	GPX5	0	1	0	1	0	1	1	0	0	0	0	0		1	1	0	1	0		0	0	0	0	0		1
13443140	AT3G01290	AT3G01290	0	1	1	1	0	1	1	0	0	0	0	0		1	1	0	1	0		0	0	0	0	1		1
13443480	AT3G01970	WRKY45	0	0	0	0	0	0	1	0	0	0	0	0		1	0	0	0	0		0	0	0	0	0		0
13444139	AT3G03560	AT3G03560	0	0	0	0	-1	1	1	0	0	0	0	0		1	0	1	0	0		0	0	0	0	0		1
13444431	AT3G04210	AT3G04210	0	1	0	1	0	1	1	0	0	0	0	0		1	1	0	1	0		0	0	0	0	0		1
13444660	AT3G04720	PR4	1	1	0	1	0	0	1	0	0	0	0	0		1	1	0	1	0		0	0	0	0	0		0
13445069	AT3G05650	RLP32	0	1	0	1	0	1	1	0	0	0	0	0		1	1	0	1	0		0	0	0	0	0		1
13445488	AT3G06370	NHX4	0	0	0	0	0	0	1	0	0	0	-1	0		1	0	1	0	0		0	0	0	0	0		0
13445882	AT3G07010	AT3G07010	1	0	0	0	0	0	1	0	0	0	0	0		1	0	0	0	0		0	0	0	0	0		0
13446884	AT3G09405	AT3G09405	0	0	0	0	0	0	1	0	0	0	0	0		1	0	0	0	0		0	0	0	0	0		0
13447102	AT3G09940	MDHAR	0	0	0	0	0	0	1	0	0	0	0	0		1	0	0	0	0		0	0	0	0	0		0
13447686	AT3G11010	RLP34	1	1	0	1	0	1	1	1	0	0	0	0		1	1	0	1	0		0	0	0	0	0		1
13447754	AT3G11210	AT3G11210	1	0	1	0	0	0	0	0	0	0	0	0		1	0	0	0	0		0	0	0	0	1		0
13448021	AT3G11820	SYP121	0	0	1	0	1	0	1	1	0	0	0	0		1	0	0	1	0		0	0	1	0	1		0
13448029	AT3G11840	PUB24	1	1	0	1	1	0	1	0	0	0	0	0		1	1	0	1	0		0	0	1	0	0		0
13448215	AT3G12145	FLR1	0	0	0	0	0	0	1	0	0	0	0	0		1	0	0	0	0		0	0	0	0	0		0
13448262	AT3G12220	scpl16	0	0	0	1	0	1	1	0	0	0	0	0		1	1	0	0	0		0	0	0	0	0		1
13448390	AT3G12490	CYSB	1	0	0	0	0	0	0	0	0	0	0	0		1	0	0	0	0		0	0	0	0	0		0
13448589	AT3G12830	AT3G12830	0	1	1	0	0	0	1	0	0	0	0	0		1	0	0	1	0		0	0	0	0	1		0
13448724	AT3G13100	MRP7	0	0	0	0	0	0	1	0	0	0	0	0		1	0	0	0	0		0	0	0	0	0		0
13449020	AT3G13560	AT3G13560	0	0	0	0	0	0	1	0	1	0	0	0		1	0	0	0	0		0	0	0	0	1		0
13449116	AT3G13790	ATBFRUCT1	0	0	0	0	0	0	1	0	0	0	0	0		1	0	0	0	0		0	0	0	0	0		0
13449344	AT3G14200	AT3G14200	1	0	1	0	0	0	0	0	0	0	0	0		1	0	0	0	0		0	0	0	0	1		0
13449833	AT3G15580	APG8H	1	0	0	0	0	0	0	0	0	0	0	0		1	0	0	0	0		0	0	0	0	0		0
13450223	AT3G16565	AT3G16565	1	1	0	0	0	0	1	0	0	0	0	0		1	0	0	1	0		0	0	0	0	0		0
13450405	AT3G17020	AT3G17020	1	1	0	0	0	0	0	0	0	0	0	0		1	0	0	1	0		0	0	0	0	0		0
13450728	AT3G17940	AT3G17940	1	0	0	0	0	0	0	0	0	0	0	0		1	0	0	0	0		0	0	0	0	0		0
13450808	AT3G18250	AT3G18250	1	0	0	0	0	0	1	0	0	0	0	0		1	0	0	0	0		0	0	0	0	0		0
13451115	AT3G19010	AT3G19010	0	0	0	0	0	0	1	0	0	0	0	0		1	0	0	0	0		0	0	0	0	0		0
13451739	AT3G20395	AT3G20395	1	0	0	0	0	0	0	0	0	0	0	0		1	0	0	0	0		0	0	0	0	0		0
13452033	AT3G21080	AT3G21080	0	0	-1	0	0	0	1	0	0	0	0	0		1	0	0	0	1		0	0	0	0	0		0
13452511	AT3G22160	AT3G22160	0	0	0	0	0	0	1	0	0	0	0	0		1	0	0	0	0		0	0	0	0	0		0
13452555	AT3G22231	PCC1	0	1	0	1	0	1	1	0	0	0	0	0		1	1	0	1	0		0	0	0	0	0		1
13452560	AT3G22235	AT3G22235	1	1	0	1	0	1	1	1	0	0	0	0		1	1	0	1	0		0	0	0	0	0		1
13452637	AT3G22600	AT3G22600	0	0	0	0	0	0	1	0	0	0	0	0		1	0	0	0	0		0	0	0	0	0		0
13452790	AT3G23110	RLP37	0	1	0	1	0	1	1	0	0	0	0	1		1	1	0	1	0		0	0	0	0	0		1
13452792	AT3G23120	RLP38	0	1	0	1	0	1	1	1	0	0	0	1		1	1	0	1	0		0	0	0	0	0		1
13453091	AT3G24090	AT3G24090	0	0	0	0	0	1	1	0	0	0	0	0		1	0	0	0	0		0	0	0	0	0		0
13453503	AT3G24900	RLP39	0	0	0	1	0	1	1	0	0	0	0	1		1	1	0	0	0		0	0	0	0	0		1
13453509	AT3G25010	RLP41	1	1	0	1	0	1	1	1	0	0	0	0		1	1	0	1	0		0	0	0	0	0		1
13453515	AT3G25020	RLP42	0	1	0	1	0	1	1	1	0	0	0	1		1	1	0	1	0		0	0	0	0	0		1
13453774	AT3G25882	NIMIN-2	0	0	0	0	0	0	1	0	0	0	0	0		1	0	0	0	0		0	0	0	0	0		0
13453840	AT3G26210	CYP71B23	0	0	-1	0	0	1	1	0	0	0	-1	0		1	0	1	0	1		0	0	0	0	0		1
13453944	AT3G26500	PIRL2	0	0	0	0	0	0	1	0	0	0	0	0		1	0	0	0	0		0	0	0	0	0		0
13454110	AT3G26910	AT3G26910	0	0	0	0	0	0	1	0	0	0	0	0		1	0	0	0	0		0	0	0	0	0		0
13454187	AT3G27000	ARP2	0	0	0	0	0	0	1	0	0	0	0	0		1	0	0	0	0		0	0	0	0	0		0
13456561	AT3G45860	CRK4	0	1	1	1	1	1	1	1	0	1	0	1		1	1	0	1	0		0	0	1	0	1		1
13456629	AT3G46090	ZAT7	1	1	1	1	0	0	0	1	0	1	0	1		1	1	0	1	0		0	0	0	0	1		1
13456701	AT3G46280	AT3G46280	0	0	0	0	0	0	1	0	0	0	0	0		1	0	0	0	0		0	0	0	0	0		0
13457028	AT3G47090	AT3G47090	0	1	0	1	0	1	1	0	0	0	0	0		1	1	0	1	0		0	0	0	0	0		1
13457131	AT3G47480	AT3G47480	0	0	0	1	0	1	1	0	0	0	0	0		1	1	0	0	0		0	0	0	0	0		1
13457352	AT3G48080	AT3G48080	0	0	0	1	0	1	1	0	0	0	0	0		1	1	0	0	0		0	0	0	0	0		1
13457357	AT3G48090	EDS1	0	0	0	1	0	1	1	0	0	0	0	0		1	1	0	0	0		0	0	0	0	0		1
13457541	AT3G48640	AT3G48640	0	1	0	1	0	1	1	0	0	0	0	0		1	1	0	1	0		0	0	0	0	0		1
13457821	AT3G49390	CID10	0	0	0	0	0	0	1	0	0	0	0	0		1	0	0	0	0		0	0	0	0	0		0
13457875	AT3G49530	NAC062	0	1	1	1	1	0	1	1	1	0	0	0		1	1	0	1	0		0	0	1	0	1		0
13458241	AT3G50340	AT3G50340	1	0	0	0	0	0	0	0	0	0	0	0		1	0	0	0	0		0	0	0	0	0		0
13458629	AT3G51330	AT3G51330	0	0	0	0	0	1	1	0	0	0	0	0		1	0	0	0	0		0	0	0	0	0		0
13458752	AT3G51660	AT3G51660	1	1	1	0	0	0	1	0	0	0	0	0		1	0	0	1	0		0	0	0	0	1		0
13458863	AT3G51890	AT3G51890	0	1	0	1	0	1	1	0	0	0	0	0		1	1	0	1	0		0	0	0	0	0		1
13458981	AT3G52180	SEX4	1	0	0	0	0	0	1	0	0	0	0	0		1	0	0	0	0		0	0	0	0	0		0
13459093	AT3G52400	SYP122	0	1	1	1	1	0	1	1	1	1	0	0		1	1	0	1	0		0	0	1	0	1		0
13459897	AT3G54400	AT3G54400	0	0	0	0	0	0	1	0	0	0	0	0		1	0	0	0	0		0	0	0	0	0		0
13460020	AT3G54640	TSA1	0	0	0	0	0	0	1	0	0	0	0	0		1	0	0	0	0		0	0	0	0	0		0
13460200	AT3G54960	PDIL1-3	0	0	0	0	0	1	1	1	0	0	0	0		1	0	0	1	0		0	0	0	0	0		0
13460707	AT3G56240	CCH	0	1	1	0	0	0	1	0	0	0	0	0		1	0	0	1	0		0	0	0	0	1		0
13460712	AT3G56260	AT3G56260	1	1	0	0	0	0	0	0	0	0	0	0		1	0	0	1	0		0	0	0	0	0		0
13460757	AT3G56400	WRKY70	0	1	1	1	1	0	1	1	1	0	0	0		1	1	0	1	0		0	0	1	0	1		0
13460763	AT3G56410	AT3G56410	1	1	1	1	1	0	1	0	1	0	0	0		1	1	0	1	0		0	0	1	0	1		0
13460870	AT3G56710	SIB1	1	1	1	1	1	0	1	0	0	0	0	0		1	1	0	1	0		0	0	1	0	1		0
13461095	AT3G57240	BG3	0	0	0	1	0	1	1	0	0	0	0	1		1	1	0	0	0		0	0	0	0	0		1
13461124	AT3G57330	ACA11	1	1	0	0	0	0	1	0	0	0	0	0		1	0	0	1	0		0	0	0	0	0		0
13461191	AT3G57460	AT3G57460	1	0	0	0	0	1	1	0	0	0	0	0		1	0	0	0	0		0	0	0	0	0		0
13462095	AT3G59660	AT3G59660	0	0	0	0	0	0	1	0	0	0	0	0		1	0	0	0	0		0	0	0	0	0		0
13462505	AT3G60520	AT3G60520	1	1	1	0	0	0	0	0	0	0	0	0		1	0	0	1	0		0	0	0	0	1		0
13463003	AT3G61820	AT3G61820	0	0	0	0	0	0	1	0	0	0	0	0		1	0	0	0	0		0	0	0	0	0		0
13463337	AT3G62600	ATERDJ3B	0	0	0	0	0	1	1	0	0	0	0	0		1	0	0	0	0		0	0	0	0	0		0
13463410	AT3G62780	AT3G62780	0	1	0	1	0	0	1	0	0	0	0	0		1	1	0	1	0		0	0	0	0	0		0
13464079	AT4G00700	AT4G00700	0	0	0	0	0	1	1	0	0	0	0	1		1	0	0	0	0		0	0	0	0	0		0
13464185	AT4G00955	AT4G00955	0	1	1	1	0	0	1	1	1	0	0	0		1	1	0	1	0		0	0	0	0	1		0
13464279	AT4G01130	AT4G01130	1	0	1	0	1	-1	0	0	0	0	1	0		1	0	0	0	0		0	0	1	0	1		0
13464321	AT4G01320	ATSTE24	1	0	1	0	0	0	0	0	1	0	0	0		1	0	0	0	0		0	0	0	0	1		0
13464517	AT4G01720	WRKY47	0	0	0	0	0	0	1	0	0	0	0	0		1	0	0	0	0		0	0	0	0	0		0
13464538	AT4G01750	RGXT2	1	0	0	0	0	0	1	0	0	0	0	0		1	0	0	0	0		0	0	0	0	0		0
13465558	AT4G04220	RLP46	0	0	0	1	0	0	1	0	1	0	0	0		1	1	0	0	0		0	0	0	0	1		0
13465664	AT4G04500	CRK37	0	0	0	1	0	1	1	0	0	0	0	1		1	1	0	0	0		0	0	0	0	0		1
13465810	AT4G04860	DER2.2	1	1	1	0	0	0	0	0	0	0	0	0		1	0	0	1	0		0	0	0	0	1		0
13467247	AT4G11000	AT4G11000	1	1	0	1	-1	1	1	0	-1	0	-1	1		1	1	1	1	1		0	0	0	0	0		1
13467500	AT4G11521	AT4G11521	1	1	1	0	1	0	1	0	0	0	0	0		1	0	0	1	0		0	0	1	0	1		0
13467579	AT4G11740	SAY1	1	0	0	0	0	0	1	0	0	0	0	0		1	0	0	0	0		0	0	0	0	0		0
13467637	AT4G11890	AT4G11890	0	0	0	0	0	1	1	0	0	0	0	0		1	0	0	0	0		0	0	0	0	0		0
13467885	AT4G12720	NUDT7	0	1	0	1	0	0	1	0	0	0	0	1		1	1	0	1	0		0	0	0	0	0		1
13468030	AT4G13040	AT4G13040	1	1	0	0	0	0	0	0	0	0	0	0		1	0	0	1	0		0	0	0	0	0		0
13468173	AT4G13510	AMT1;1	0	0	0	1	0	1	1	0	0	0	0	0		1	1	0	0	0		0	0	0	0	0		1
13468308	AT4G13920	RLP50	1	1	0	1	0	1	1	1	0	0	0	0		1	1	0	1	0		0	0	0	0	0		1
13468415	AT4G14220	RHF1A	0	1	0	0	0	0	1	1	0	0	0	0		1	0	0	1	0		0	0	0	0	0		0
13468477	AT4G14400	ACD6	0	1	0	1	0	1	1	0	0	0	0	0		1	1	0	1	0		0	0	0	0	0		1
13468583	AT4G14630	GLP9	0	0	0	0	0	0	1	0	0	0	0	0		1	0	0	0	0		0	0	0	0	0		0
13468928	AT4G15233	AT4G15233	0	0	0	0	0	1	1	0	0	0	0	0		1	0	0	0	0		0	0	0	0	0		0
13469029	AT4G15417	RTL1	0	0	0	0	0	0	1	0	0	0	0	0		1	0	0	0	0		0	0	0	0	0		0
13469628	AT4G16660	AT4G16660	0	0	0	0	0	1	1	0	0	0	0	0		1	0	0	0	0		0	0	0	0	0		0
13471008	AT4G20000	AT4G20000	0	0	0	0	0	0	1	0	0	0	0	0		1	0	0	0	0		0	0	0	0	0		0
13471046	AT4G20110	VSR7	0	0	0	0	0	0	1	0	0	0	0	0		1	0	0	0	0		0	0	0	0	0		0
13471470	AT4G21120	AAT1	0	0	0	0	0	0	1	0	0	0	0	0		1	0	0	0	0		0	0	0	0	0		0
13472296	AT4G23140	CRK6	0	0	0	1	0	1	1	0	0	0	0	1		1	1	0	0	0		0	0	0	0	0		1
13472305	AT4G23150	CRK7	0	0	0	1	0	1	1	0	0	0	0	1		1	1	0	0	0		0	0	0	0	0		1
13472326	AT4G23180	CRK10	1	1	1	1	0	0	1	1	1	0	0	0		1	1	0	1	0		0	0	0	0	1		0
13472335	AT4G23270	CRK19	0	1	0	1	0	0	1	0	0	0	0	0		1	1	0	1	0		0	0	0	0	0		0
13472344	AT4G23280	CRK20	0	0	0	0	0	0	1	0	0	0	0	0		1	0	0	0	0		0	0	0	0	0		0
13472422	AT4G23470	AT4G23470	0	0	0	1	0	0	1	0	0	0	0	0		1	1	0	0	0		0	0	0	0	0		0
13472446	AT4G23550	WRKY29	0	0	0	0	0	0	1	0	0	0	0	0		1	0	0	0	0		0	0	0	0	0		0
13472487	AT4G23610	AT4G23610	0	1	0	1	0	1	1	0	0	1	0	0		1	1	0	1	0		0	0	0	0	0		1
13472581	AT4G23885	AT4G23885	1	1	0	0	0	0	0	0	0	0	0	0		1	0	0	1	0		0	0	0	0	0		0
13472827	AT4G24240	WRKY7	1	0	1	0	0	0	1	0	0	0	0	0		1	0	0	0	0		0	0	0	0	1		0
13472868	AT4G24350	AT4G24350	1	0	0	0	0	0	1	0	0	0	0	0		1	0	0	0	0		0	0	0	0	0		0
13473157	AT4G24970	AT4G24970	0	0	0	0	0	0	1	0	0	0	-1	0		1	0	1	0	0		0	0	0	0	0		0
13473189	AT4G25030	AT4G25030	1	0	0	0	0	0	0	0	0	0	0	0		1	0	0	0	0		0	0	0	0	0		0
13473213	AT4G25070	AT4G25070	0	0	0	0	0	1	1	0	0	0	0	0		1	0	0	0	0		0	0	0	0	0		0
13473670	AT4G26070	MEK1	1	1	0	1	0	1	1	0	0	0	0	0		1	1	0	1	0		0	0	0	0	0		1
13473685	AT4G26090	RPS2	0	1	0	1	0	1	1	0	0	0	0	0		1	1	0	1	0		0	0	0	0	0		1
13473704	AT4G26120	AT4G26120	0	0	0	0	0	0	1	0	0	0	0	0		1	0	0	0	0		0	0	0	0	0		0
13474350	AT4G27740	AT4G27740	1	1	1	1	0	0	0	0	0	0	0	0		1	1	0	1	0		0	0	0	0	1		0
13474700	AT4G28490	HAE	0	0	0	0	0	0	1	0	0	0	0	0		1	0	0	0	0		0	0	0	0	0		0
13475300	AT4G29610	AT4G29610	1	1	1	0	0	0	0	0	0	0	0	0		1	0	0	1	0		0	0	0	0	1		0
13475311	AT4G29740	CKX4	0	0	0	0	0	0	1	0	0	0	0	0		1	0	0	0	0		0	0	0	0	0		0
13475634	AT4G30660	AT4G30660	1	1	1	0	0	0	0	0	0	0	0	0		1	0	0	1	0		0	0	0	0	1		0
13476200	AT4G31800	WRKY18	0	0	0	0	0	0	1	0	0	0	0	0		1	0	0	0	0		0	0	0	0	0		0
13477081	AT4G33540	AT4G33540	0	0	0	0	0	0	1	0	0	0	0	0		1	0	0	0	0		0	0	0	0	0		0
13477374	AT4G34150	AT4G34150	0	1	1	1	1	0	1	1	1	0	0	0		1	1	0	1	0		0	0	1	0	1		0
13477499	AT4G34390	XLG2	0	0	0	1	0	0	1	0	0	0	0	0		1	1	0	0	0		0	0	0	0	0		0
13478204	AT4G35880	AT4G35880	0	0	0	0	0	0	1	0	0	0	0	0		1	0	0	0	0		0	0	0	0	0		0
13479168	AT4G38460	GGR	1	0	1	0	0	0	1	1	1	1	0	1		1	1	0	1	0		0	0	0	0	1		1
13479235	AT4G38550	AT4G38550	1	1	1	1	0	0	1	0	0	0	0	0		1	1	0	1	0		0	0	0	0	1		0
13479248	AT4G38560	AT4G38560	1	1	0	1	0	1	1	1	0	1	0	1		1	1	0	1	0		0	0	0	0	0		1
13479255	AT4G38580	FP6	1	1	0	0	0	0	1	1	0	0	0	0		1	0	0	1	0		0	0	0	0	0		0
13479362	AT4G39030	EDS5	0	0	0	0	0	0	1	0	0	0	0	1		1	0	0	0	0		0	0	0	0	0		0
13479632	AT4G39640	GGT1	0	0	0	0	0	0	1	0	0	0	0	0		1	0	0	0	0		0	0	0	0	0		0
13479710	AT4G39830	AT4G39830	0	0	0	1	0	0	1	0	0	0	0	0		1	1	0	0	0		0	0	0	0	0		0
13479796	AT4G39950	CYP79B2	0	0	0	0	0	0	1	0	0	0	0	0		1	0	0	0	0		0	0	0	0	0		0
13479827	other	AT1G06480.1	1	0	0	0	0	0	0	0	0	0	0	0		1	0	0	0	0		0	0	0	0	0		0
13480367	AT4G01010	CNGC13	0	0	0	0	0	0	1	0	0	0	0	0		1	0	0	0	0		0	0	0	0	0		0
13480634	AT4G01700	AT4G01700	0	1	0	1	0	0	1	0	0	0	0	0		1	1	0	1	0		0	0	0	0	0		0
13480733	AT4G01870	AT4G01870	0	0	0	1	0	0	1	0	0	0	0	0		1	1	0	0	0		0	0	0	0	0		0
13480899	AT4G02380	SAG21	1	1	1	1	1	0	1	0	0	0	0	0		1	1	0	1	0		0	0	1	0	1		0
13480976	AT4G02520	GSTF2	0	0	0	1	0	1	1	0	0	0	0	0		1	1	0	0	0		0	0	0	0	0		1
13481430	AT4G03450	AT4G03450	0	0	0	0	0	1	1	0	0	0	0	1		1	0	0	0	0		0	0	0	0	0		0
13481525	AT4G03820	AT4G03820	0	0	0	0	0	0	1	0	0	0	0	0		1	0	0	0	0		0	0	0	0	0		0
13481574	AT4G04490	CRK36	0	0	0	1	0	1	1	0	0	0	0	1		1	1	0	0	0		0	0	0	0	0		1
13481630	AT4G04700	CPK27	1	0	0	0	0	0	0	0	0	0	0	0		1	0	0	0	0		0	0	0	0	0		0
13482338	AT4G08770	AT4G08770	0	0	0	0	0	0	1	0	0	0	0	0		1	0	0	0	0		0	0	0	0	0		0
13482358	AT4G08850	AT4G08850	0	0	0	1	0	1	1	0	0	0	0	0		1	1	0	0	0		0	0	0	0	0		1
13483488	AT4G12120	SEC1B	0	0	0	0	0	0	1	0	0	0	0	0		1	0	0	0	0		0	0	0	0	0		0
13483613	AT4G12470	AZI1	0	0	0	0	0	0	1	0	0	0	0	0		1	0	0	0	0		0	0	0	0	0		0
13483617	AT4G12480	pEARLI 1	0	0	0	0	0	0	1	0	0	0	0	0		1	0	0	0	0		0	0	0	0	0		0
13483621	AT4G12490	AT4G12490	0	0	0	0	0	0	1	0	0	0	0	0		1	0	0	0	0		0	0	0	0	0		0
13483625	AT4G12500	AT4G12500	1	0	0	0	0	0	1	0	0	0	0	0		1	0	0	0	0		0	0	0	0	0		0
13483857	AT4G13180	AT4G13180	0	0	0	0	0	0	1	0	0	0	0	0		1	0	0	0	0		0	0	0	0	0		0
13483966	AT4G13395	RTFL12	1	1	1	1	1	0	0	1	1	1	1	0		1	1	0	1	0		0	0	1	0	1		0
13484116	AT4G13640	UNE16	1	0	0	0	0	0	0	0	0	0	0	0		1	0	0	0	0		0	0	0	0	0		0
13484549	AT4G14365	XBAT34	1	1	0	1	0	1	1	0	0	0	0	1		1	1	0	1	0		0	0	0	0	0		1
13484908	AT4G15140	AT4G15140	1	0	1	0	0	0	0	0	0	0	0	0		1	0	0	0	0		0	0	0	0	1		0
13485325	AT4G16260	AT4G16260	0	0	0	0	0	0	1	0	0	0	0	0		1	0	0	0	0		0	0	0	0	0		0
13485616			1	0	0	0	0	0	0	0	0	0	0	0		1	0	0	0	0		0	0	0	0	0		0
13485756	AT4G16960	AT4G16960	0	0	0	0	0	0	1	0	0	0	0	0		1	0	0	0	0		0	0	0	0	0		0
13485832	AT4G17070	AT4G17070	0	0	0	1	0	0	1	0	0	0	0	0		1	1	0	0	0		0	0	0	0	0		0
13485847	AT4G17100	AT4G17100	1	0	0	0	0	0	0	0	0	0	0	0		1	0	0	0	0		0	0	0	0	0		0
13485963	AT4G17230	SCL13	0	0	0	1	0	0	1	0	0	0	0	0		1	1	0	0	0		0	0	0	0	0		0
13486025	AT4G17420	AT4G17420	1	0	0	0	0	0	0	0	0	0	0	0		1	0	0	0	0		0	0	0	0	0		0
13486048	AT4G17470	AT4G17470	1	0	0	0	0	0	1	0	0	0	0	0		1	0	0	0	0		0	0	0	0	0		0
13486059	AT4G17480	AT4G17480	1	0	0	0	0	0	0	0	0	0	0	0		1	0	0	0	0		0	0	0	0	0		0
13486078	AT4G17486	AT4G17486	1	0	0	0	0	0	0	0	0	0	0	0		1	0	0	0	0		0	0	0	0	0		0
13486443	AT4G18250	AT4G18250	1	1	0	1	0	1	1	0	0	0	0	0		1	1	0	1	0		0	0	0	0	0		1
13486658	AT4G18880	HSF A4A	0	1	0	0	0	0	1	0	0	0	0	0		1	0	0	1	0		0	0	0	0	0		0
13486833	AT4G19185	AT4G19185	1	1	1	0	0	0	0	0	0	0	0	0		1	0	0	1	0		0	0	0	0	1		0
13486861	AT4G19370	AT4G19370	0	0	0	0	0	0	1	0	0	0	0	0		1	0	0	0	0		0	0	0	0	0		0
13487029	AT4G19810	AT4G19810	0	0	0	0	0	0	1	0	0	0	0	0		1	0	0	0	0		0	0	0	0	0		0
13487511	AT4G21380	RK3	0	1	0	1	0	1	1	0	0	0	0	1		1	1	0	1	0		0	0	0	0	0		1
13487734	AT4G21840	MSRB8	0	0	0	0	0	0	1	0	0	0	0	0		1	0	0	0	0		0	0	0	0	0		0
13487805	AT4G21960	PRXR1	1	1	0	0	0	0	0	0	0	0	0	0		1	0	0	1	0		0	0	0	0	0		0
13487987	AT4G22305	AT4G22305	0	1	0	1	0	1	1	0	0	0	0	1		1	1	0	1	0		0	0	0	0	0		1
13488063	AT4G22470	AT4G22470	0	0	0	0	0	0	1	0	0	0	0	0		1	0	0	0	0		0	0	0	0	0		0
13488297	AT4G23010	UTR2	0	0	0	0	0	0	1	0	0	0	0	0		1	0	0	0	0		0	0	0	0	0		0
13488367	AT4G23130	CRK5	1	1	0	1	0	1	1	1	0	0	0	1		1	1	0	1	0		0	0	0	0	0		1
13488377	AT4G23190	CRK11	1	1	1	0	0	0	1	0	0	0	0	0		1	0	0	1	0		0	0	0	0	1		0
13488399	AT4G23210	CRK13	0	0	0	0	0	0	1	0	0	0	0	0		1	0	0	0	0		0	0	0	0	0		0
13488413	AT4G23220	CRK14	1	0	0	0	0	1	1	0	0	0	0	0		1	0	0	0	0		0	0	0	0	0		0
13488422	AT4G23230	CRK15	0	0	0	1	0	1	1	0	0	0	0	0		1	1	0	0	0		0	0	0	0	0		1
13488714	AT4G23810	WRKY53	0	0	0	0	0	0	1	0	0	0	0	0		1	0	0	0	0		0	0	0	0	0		0
13488786	AT4G24190	SHD	0	0	0	0	0	0	1	0	0	0	0	0		1	0	0	0	0		0	0	0	0	0		0
13489295	AT4G25110	MC2	1	1	0	1	0	1	1	0	0	0	-1	1		1	1	1	1	0		0	0	0	0	0		1
13489345	AT4G25225	AT4G25225	1	1	1	0	1	0	1	0	1	1	0	0		1	1	0	1	0		0	0	1	0	1		0
13489705	AT4G26060	AT4G26060	0	1	0	1	0	1	1	0	0	0	0	0		1	1	0	1	0		0	0	0	0	0		1
13489792	AT4G26270	PFK3	0	0	0	0	0	0	1	0	0	0	0	0		1	0	0	0	0		0	0	0	0	0		0
13490103	AT4G26910	AT4G26910	0	0	0	0	0	0	1	0	0	0	0	0		1	0	0	0	0		0	0	0	0	0		0
13491180	AT4G29700	AT4G29700	1	0	0	0	0	0	1	0	0	0	0	0		1	0	0	0	0		0	0	0	0	0		0
13491206	AT4G29735	AT4G29735	1	0	0	0	0	0	0	0	0	0	0	0		1	0	0	0	0		0	0	0	0	0		0
13491270	AT4G29900	ACA10	0	0	0	0	0	0	1	0	0	0	0	0		1	0	0	0	0		0	0	0	0	0		0
13491882	AT4G31150	AT4G31150	1	1	1	0	0	0	0	0	0	0	0	0		1	0	0	1	0		0	0	0	0	1		0
13491984	AT4G31500	CYP83B1	0	0	0	0	0	0	1	0	0	0	0	0		1	0	0	0	0		0	0	0	0	0		0
13492012	AT4G31550	WRKY11	1	1	1	0	1	0	0	0	1	0	0	0		1	0	0	1	0		0	0	1	0	1		0
13492742	AT4G33050	EDA39	0	1	0	1	0	0	1	0	0	0	0	0		1	1	0	1	0		0	0	0	0	0		0
13492947	AT4G33300	ADR1-L1	0	1	0	1	0	0	1	1	0	0	0	0		1	1	0	1	0		0	0	0	0	0		0
13493371	AT4G34180	AT4G34180	0	1	0	0	0	0	1	0	0	0	0	0		1	0	0	1	0		0	0	0	0	0		0
13493743	AT4G35180	LHT7	1	0	0	0	0	1	1	0	0	0	0	0		1	0	0	0	0		0	0	0	0	0		0
13494154	AT4G36090	AT4G36090	1	1	0	0	0	1	1	0	0	0	0	0		1	0	0	1	0		0	0	0	0	0		0
13494433	AT4G36670	AT4G36670	0	0	0	0	0	0	1	0	0	0	0	0		1	0	0	0	0		0	0	0	0	0		0
13495983	AT4G40060	HB16	1	0	0	0	0	0	0	0	0	0	0	0		1	0	0	0	0		0	0	0	0	0		0
13496618	AT5G02560	HTA12	1	0	1	0	0	0	1	0	0	0	0	0		1	0	0	0	0		0	0	0	0	1		0
13496699	AT5G02760	AT5G02760	1	0	0	0	0	0	0	0	0	0	0	0		1	0	0	0	0		0	0	0	0	0		0
13497582	AT5G04720	ADR1-L2	0	0	0	1	0	0	1	1	0	0	0	0		1	1	0	1	0		0	0	0	0	0		0
13497887	AT5G05460	AT5G05460	0	1	0	1	0	1	1	0	0	0	0	1		1	1	0	1	0		0	0	0	0	0		1
13498601			1	1	1	1	1	0	0	0	1	1	1	0		1	1	0	1	0		0	0	1	0	1		0
13498611	AT5G07130	LAC13	0	0	0	1	0	1	1	0	0	0	0	0		1	1	0	0	0		0	0	0	0	0		1
13498615			0	0	0	1	0	1	1	0	0	0	-1	1		1	1	1	0	0		0	0	0	0	0		1
13498623	AT5G07150	AT5G07150	0	0	0	0	0	0	1	0	0	0	0	0		1	0	0	0	0		0	0	0	0	0		0
13499132	AT5G08260	scpl35	0	0	0	0	0	0	1	0	0	0	0	0		1	0	0	0	0		0	0	0	0	0		0
13499466	AT5G08760	AT5G08760	0	1	0	1	0	1	1	1	0	0	0	0		1	1	0	1	0		0	0	0	0	0		1
13499516	AT5G09290	AT5G09290	0	0	0	1	0	1	1	0	0	0	0	0		1	1	0	0	0		0	0	0	0	0		1
13499924	AT5G10380	RING1	0	1	0	1	0	1	1	1	0	1	0	1		1	1	0	1	0		0	0	0	0	0		1
13500450	AT5G11670	NADP-ME2	0	0	0	0	0	0	1	0	0	0	0	0		1	0	0	0	0		0	0	0	0	0		0
13500580	AT5G11920	cwINV6	0	0	0	0	0	0	1	0	0	0	0	0		1	0	0	0	0		0	0	0	0	0		0
13500970	AT5G13320	PBS3	0	0	0	0	0	0	1	0	0	0	0	1		1	0	0	0	0		0	0	0	0	0		0
13501035	AT5G13490	AAC2	1	0	0	0	0	0	0	0	0	0	0	0		1	0	0	0	0		0	0	0	0	0		0
13502157	AT5G16170	AT5G16170	1	1	0	1	0	1	1	0	0	0	0	1		1	1	0	1	0		0	0	0	0	0		1
13502621	AT5G17330	GAD	0	0	0	0	0	0	1	0	0	0	0	0		1	0	0	0	0		0	0	0	0	0		0
13502996	AT5G18470	AT5G18470	1	1	1	1	1	0	1	0	0	1	1	0		1	1	0	1	0		0	0	1	0	1		0
13503391	AT5G19240	AT5G19240	1	1	1	1	1	0	1	1	1	0	0	0		1	1	0	1	0		0	0	1	0	1		0
13503510	AT5G19440	AT5G19440	0	0	0	0	0	0	1	0	0	0	0	0		1	0	0	0	0		0	0	0	0	0		0
13503657	AT5G19690	STT3A	0	0	0	0	0	0	1	0	0	0	0	0		1	0	0	0	0		0	0	0	0	0		0
13503977	AT5G20400	AT5G20400	0	0	0	0	0	0	1	0	0	0	0	0		1	0	0	0	0		0	0	0	0	0		0
13504006	AT5G20480	EFR	0	0	0	0	0	0	1	0	0	0	0	0		1	0	0	0	0		0	0	0	0	0		0
13504136	AT5G20960	AO1	0	0	0	0	0	0	1	0	0	0	0	0		1	0	0	0	0		0	0	0	0	0		0
13504385	AT5G22190	AT5G22190	1	0	0	0	0	0	0	0	0	0	0	0		1	0	0	0	0		0	0	0	0	0		0
13504496	AT5G22500	FAR1	0	0	0	0	0	0	1	0	0	0	0	1		1	0	0	0	0		0	0	0	0	0		0
13504508	AT5G22520	AT5G22520	0	0	0	1	0	1	1	0	0	0	0	1		1	1	0	0	0		0	0	0	0	0		1
13504525	AT5G22580	AT5G22580	0	0	0	0	0	1	1	1	0	0	0	0		1	0	0	1	0		0	0	0	0	0		0
13505134	AT5G23910	AT5G23910	0	0	0	0	0	0	1	0	0	0	0	0		1	0	0	0	0		0	0	0	0	0		0
13505212	AT5G24200	AT5G24200	0	0	0	1	0	1	1	0	0	0	0	1		1	1	0	0	0		0	0	0	0	0		1
13505219	AT5G24210	AT5G24210	1	1	0	1	0	1	1	1	0	0	0	1		1	1	0	1	0		0	0	0	0	0		1
13505230	AT5G24230	AT5G24230	0	0	0	0	0	0	1	0	0	0	0	0		1	0	0	0	0		0	0	0	0	0		0
13505359	AT5G24530	DMR6	0	1	0	1	0	1	1	0	0	0	0	0		1	1	0	1	0		0	0	0	0	0		1
13505572	AT5G25250	AT5G25250	0	0	0	0	0	0	1	0	0	0	0	0		1	0	0	0	0		0	0	0	0	0		0
13506054	AT5G26690	AT5G26690	0	0	0	1	0	1	1	0	0	0	0	0		1	1	0	0	0		0	0	0	0	0		1
13506218	AT5G26920	CBP60G	0	1	1	1	1	0	1	1	1	0	0	0		1	1	0	1	0		0	0	1	0	1		0
13506972	AT5G28830	AT5G28830	0	0	0	0	0	0	1	0	0	0	0	0		1	0	0	0	0		0	0	0	0	0		0
13507077	AT5G33290	XGD1	1	1	0	1	0	0	1	0	0	0	0	0		1	1	0	1	0		0	0	0	0	0		0
13507989	AT5G38210	AT5G38210	0	1	1	1	0	0	1	0	1	1	0	1		1	1	0	1	0		0	0	0	0	1		1
13508242	other	AT1G06480.1	1	0	0	0	0	0	0	0	0	0	0	0		1	0	0	0	0		0	0	0	0	0		0
13508271	AT5G39020	AT5G39020	1	1	1	1	1	0	1	1	1	0	0	0		1	1	0	1	0		0	0	1	0	1		0
13508428	AT5G39670	AT5G39670	1	1	1	1	0	0	1	1	0	0	0	1		1	1	0	1	0		0	0	0	0	1		1
13508883	AT5G40760	G6PD6	0	0	0	0	0	1	1	0	0	0	0	0		1	0	0	0	0		0	0	0	0	0		0
13508897	AT5G40780	LHT1	1	0	0	0	0	0	1	0	0	0	0	0		1	0	0	0	0		0	0	0	0	0		0
13509051	AT5G41100	AT5G41100	0	1	1	0	1	0	1	1	1	0	0	0		1	0	0	1	0		0	0	1	0	1		0
13509087	AT5G41180	AT5G41180	0	0	0	0	0	0	1	0	0	0	0	0		1	0	0	0	0		0	0	0	0	0		0
13509268	AT5G41740	AT5G41740	0	1	1	1	1	0	1	1	1	0	1	0		1	1	0	1	0		0	0	1	0	1		0
13509278	AT5G41750	AT5G41750	0	1	0	1	0	0	1	0	0	0	0	0		1	1	0	1	0		0	0	0	0	0		0
13509435	AT5G42050	AT5G42050	0	1	1	1	1	0	1	1	0	0	0	0		1	1	0	1	0		0	0	1	0	1		0
13509850	AT5G42830	AT5G42830	1	1	0	1	0	1	1	0	0	0	0	0		1	1	0	1	0		0	0	0	0	0		1
13510316	AT5G44070	CAD1	1	1	0	1	0	1	1	0	0	0	0	0		1	1	0	1	0		0	0	0	0	0		1
13510496	AT5G44570	AT5G44570	0	0	0	0	0	0	1	0	0	0	0	0		1	0	0	0	0		0	0	0	0	0		0
13510533	AT5G44585	AT5G44585	0	0	0	0	0	0	1	0	0	0	0	0		1	0	0	0	0		0	0	0	0	0		0
13510747	AT5G45110	NPR3	0	1	0	1	0	0	1	0	0	0	0	0		1	1	0	1	0		0	0	0	0	0		0
13510863	AT5G45380	DUR3	0	0	-1	0	-1	1	1	0	0	0	-1	1		1	0	1	0	1		0	0	0	0	0		1
13510915	AT5G45510	AT5G45510	0	0	0	0	0	1	1	0	0	0	0	0		1	0	0	0	0		0	0	0	0	0		0
13511188	AT5G46330	FLS2	1	0	0	0	0	0	0	0	0	0	0	0		1	0	0	0	0		0	0	0	0	0		0
13512251	AT5G48560	AT5G48560	0	0	0	0	0	0	1	0	0	0	0	0		1	0	0	0	0		0	0	0	0	0		0
13512671	AT5G49520	WRKY48	0	0	0	1	0	0	1	0	0	0	0	0		1	1	0	0	0		0	0	0	0	0		0
13514122	AT5G52740	AT5G52740	0	0	0	1	0	1	1	0	0	0	0	0		1	1	0	0	0		0	0	0	0	0		1
13514125	AT5G52750	AT5G52750	1	1	1	1	0	1	1	0	0	0	0	0		1	1	0	1	0		0	0	0	0	1		1
13514130	AT5G52760	AT5G52760	0	0	0	1	0	1	1	0	0	1	0	1		1	1	0	0	0		0	0	0	0	0		1
13514304	AT5G53110	AT5G53110	0	0	0	0	0	0	1	0	0	0	0	0		1	0	0	0	0		0	0	0	0	0		0
13514434	AT5G53420	AT5G53420	0	0	0	0	0	0	1	0	0	0	0	-1		1	0	0	0	0		0	0	0	0	0		0
13514548	AT5G53550	YSL3	0	1	0	1	0	1	1	0	0	0	0	0		1	1	0	1	0		0	0	0	0	0		1
13514954	AT5G54490	PBP1	1	1	1	1	1	0	1	1	1	1	1	0		1	1	0	1	0		0	0	1	0	1		0
13515105	AT5G54860	AT5G54860	0	0	0	0	0	1	1	0	0	0	0	0		1	0	0	0	0		0	0	0	0	0		0
13515359	AT5G55450	AT5G55450	1	1	0	1	0	1	1	0	0	0	0	0		1	1	0	1	0		0	0	0	0	0		1
13515363	AT5G55460	AT5G55460	1	1	0	1	0	1	1	0	0	0	0	1		1	1	0	1	0		0	0	0	0	0		1
13515537	AT5G55930	OPT1	1	0	0	0	0	0	1	0	0	0	0	0		1	0	0	0	0		0	0	0	0	0		0
13515744	other	AT1G06480.1	1	0	0	0	0	0	0	0	0	0	0	0		1	0	0	0	0		0	0	0	0	0		0
13516122	AT5G57220	CYP81F2	0	0	0	0	1	0	1	0	0	0	0	0		1	0	0	0	0		0	0	1	0	0		0
13516308	AT5G57760	AT5G57760	1	0	0	0	0	0	1	0	0	0	0	0		1	0	0	0	0		0	0	0	0	0		0
13516878	AT5G58920	AT5G58920	1	0	1	0	0	-1	0	0	0	0	0	0		1	0	0	0	0		0	0	0	0	1		0
13516883	AT5G58940	CRCK1	0	0	0	0	0	0	1	0	0	-1	-1	0		1	0	1	0	0		0	1	0	0	0		0
13517149	AT5G59680	AT5G59680	0	0	0	0	0	0	1	0	0	0	0	0		1	0	0	0	0		0	0	0	0	0		0
13517398	AT5G60280	AT5G60280	0	0	0	0	0	0	1	0	0	0	0	0		1	0	0	0	0		0	0	0	0	0		0
13517727	AT5G61010	EXO70E2	0	0	0	0	0	0	1	0	0	0	0	0		1	0	0	0	0		0	0	0	0	0		0
13517784	AT5G61160	AACT1	0	0	0	0	0	1	1	0	0	-1	-1	0		1	0	1	0	0		0	1	0	0	0		1
13517799	AT5G61190	AT5G61190	0	0	0	1	0	0	1	0	0	0	0	0		1	1	0	0	0		0	0	0	0	0		0
13517828	AT5G61210	SNAP33	0	1	0	1	0	0	1	0	0	0	0	0		1	1	0	1	0		0	0	0	0	0		0
13517904	AT5G61530	AT5G61530	0	0	0	0	0	0	1	0	0	0	0	0		1	0	0	0	0		0	0	0	0	0		0
13518287	AT5G62280	AT5G62280	1	0	0	0	0	0	0	0	0	0	0	0		1	0	0	0	0		0	0	0	0	0		0
13518422	AT5G62575	AT5G62575	1	0	1	0	0	0	0	0	0	0	0	0		1	0	0	0	0		0	0	0	0	1		0
13519067	AT5G64000	SAL2	0	0	0	1	0	1	1	0	0	1	0	1		1	1	0	0	0		0	0	0	0	0		1
13519174	AT5G64370	BETA-UP	0	1	0	1	0	1	1	0	0	0	0	0		1	1	0	1	0		0	0	0	0	0		1
13519279	AT5G64510	AT5G64510	0	0	0	1	0	1	1	0	0	0	0	1		1	1	0	0	0		0	0	0	0	0		1
13519397	AT5G64750	ABR1	0	0	0	0	0	0	1	0	0	0	0	0		1	0	0	0	0		0	0	0	0	0		0
13520186	other	AT1G06480.1	1	0	0	0	0	0	0	0	0	0	0	0		1	0	0	0	0		0	0	0	0	0		0
13520202	AT5G66610	DAR7	0	0	0	0	0	0	1	0	0	0	0	0		1	0	0	0	0		0	0	0	0	0		0
13520236	AT5G66640	DAR3	1	0	0	0	0	0	0	0	0	0	0	0		1	0	0	0	0		0	0	0	0	0		0
13520514	AT5G67340	AT5G67340	0	0	0	0	0	1	1	0	0	0	0	0		1	0	0	0	0		0	0	0	0	0		0
13520679	AT5G01100	AT5G01100	0	1	1	1	1	1	1	0	0	1	0	0		1	1	0	1	0		0	0	1	0	1		1
13521047	AT5G01900	WRKY62	0	0	0	0	0	0	1	0	0	0	0	0		1	0	0	0	0		0	0	0	0	0		0
13521075	AT5G01950	AT5G01950	0	1	0	1	0	1	1	0	0	0	0	0		1	1	0	1	0		0	0	0	0	0		1
13521104	AT5G01990	AT5G01990	1	1	0	0	0	0	1	0	0	0	0	0		1	0	0	1	0		0	0	0	0	0		0
13521262	AT5G02490	AT5G02490	0	0	0	1	0	1	1	0	0	0	-1	0		1	1	1	0	0		0	0	0	0	0		1
13521477	AT5G03260	LAC11	0	0	0	0	0	0	1	0	0	0	0	0		1	0	0	0	0		0	0	0	0	0		0
13521612	AT5G03630	ATMDAR2	0	0	-1	0	0	0	1	0	-1	-1	0	0		1	0	0	0	1		0	1	0	0	0		0
13522293	AT5G05340	AT5G05340	0	0	0	0	0	0	1	0	0	0	0	0		1	0	0	0	0		0	0	0	0	0		0
13522407	AT5G05730	ASA1	0	0	0	0	0	0	1	0	0	-1	0	0		1	0	0	0	0		0	1	0	0	0		0
13522845	AT5G06750	AT5G06750	0	0	0	0	0	0	1	0	0	0	0	0		1	0	0	0	0		0	0	0	0	0		0
13523723	AT5G08790	ATAF2	1	1	1	1	1	0	1	0	1	0	1	0		1	1	0	1	0		0	0	1	0	1		0
13524523	AT5G10760	AT5G10760	1	1	0	1	0	1	1	1	0	1	0	1		1	1	0	1	0		0	0	0	0	0		1
13524748	AT5G11300	CYC3B	0	0	0	0	0	0	1	0	0	0	0	0		1	0	0	0	0		0	0	0	0	0		0
13525030	AT5G11970	AT5G11970	0	0	0	0	0	0	1	0	0	0	0	0		1	0	0	0	0		0	0	0	0	0		0
13525359	AT5G12890	AT5G12890	0	0	0	0	0	0	1	0	0	0	0	0		1	0	0	0	0		0	0	0	0	0		0
13525508	AT5G13190	AT5G13190	1	1	1	0	0	0	0	0	0	0	0	0		1	0	0	1	0		0	0	0	0	1		0
13525589	AT5G13420	AT5G13420	0	0	0	0	0	0	1	0	0	-1	0	0		1	0	0	0	0		0	1	0	0	0		0
13526150	AT5G14550	AT5G14550	0	0	0	0	0	0	1	0	0	0	0	0		1	0	0	0	0		0	0	0	0	0		0
13526742	AT5G15870	AT5G15870	0	0	0	0	0	0	1	0	0	0	0	0		1	0	0	0	0		0	0	0	0	0		0
13527005	AT5G16570	GLN1;4	1	0	0	0	0	0	1	0	0	-1	-1	0		1	0	1	0	0		0	1	0	0	0		0
13527571	AT5G17760	AT5G17760	0	0	0	1	0	1	1	1	0	0	0	0		1	1	0	1	0		0	0	0	0	0		1
13528946	AT5G20910	AT5G20910	1	1	1	0	0	0	0	0	0	0	0	0		1	0	0	1	0		0	0	0	0	1		0
13529369	AT5G22380	NAC090	0	1	0	1	0	1	1	1	0	0	0	0		1	1	0	1	0		0	0	0	0	0		1
13529467	AT5G22570	WRKY38	0	0	0	0	0	0	1	0	0	0	0	0		1	0	0	0	0		0	0	0	0	0		0
13530150	AT5G24110	WRKY30	1	0	0	1	0	1	1	0	0	0	0	0		1	1	0	0	0		0	0	0	0	0		1
13530207	other	AT5G24205.1	0	1	0	1	0	1	1	1	0	1	0	1		1	1	0	1	0		0	0	0	0	0		1
13530216	other	AT5G24206.1	0	1	0	1	0	1	1	1	1	1	0	1		1	1	0	1	0		0	0	0	0	1		1
13530853	AT5G25440	AT5G25440	0	1	0	1	0	1	1	1	0	0	0	1		1	1	0	1	0		0	0	0	0	0		1
13531016	AT5G25820	AT5G25820	0	0	0	0	0	0	1	0	0	0	0	0		1	0	0	0	0		0	0	0	0	0		0
13531096	AT5G26040	HDA2	0	0	0	0	0	0	1	0	0	0	0	0		1	0	0	0	0		0	0	0	0	0		0
13531160	AT5G26170	WRKY50	0	0	0	0	0	1	1	0	0	0	0	1		1	0	0	0	0		0	0	0	0	0		0
13531193	AT5G26340	MSS1	1	0	0	1	0	0	1	0	0	0	0	0		1	1	0	0	0		0	0	0	0	0		0
13531409	AT5G27060	RLP53	0	0	0	0	0	0	1	0	0	0	0	0		1	0	0	0	0		0	0	0	0	0		0
13532137	AT5G35200	AT5G35200	0	0	0	0	0	0	1	0	0	0	0	0		1	0	0	0	0		0	0	0	0	0		0
13532372	AT5G35735	AT5G35735	1	1	0	1	0	1	1	0	-1	0	-1	1		1	1	1	1	1		0	0	0	0	0		1
13532568	AT5G36220	CYP81D1	1	1	0	1	0	1	1	0	0	0	-1	1		1	1	1	1	0		0	0	0	0	0		1
13532794	AT5G36930	AT5G36930	0	1	0	1	0	1	1	1	0	1	0	1		1	1	0	1	0		0	0	0	0	0		1
13533025	AT5G37600	GSR 1	1	0	0	1	0	0	1	0	0	0	0	0		1	1	0	0	0		0	0	0	0	0		0
13533418	AT5G38900	AT5G38900	0	0	0	0	0	0	1	0	0	0	0	0		1	0	0	0	0		0	0	0	0	0		0
13533482	AT5G39190	GER2	1	1	0	0	-1	1	0	0	-1	1	-1	1		1	1	1	1	1		0	0	0	0	0		1
13533592	AT5G39580	AT5G39580	0	0	0	0	0	0	1	0	0	0	0	0		1	0	0	0	0		0	0	0	0	0		0
13533792	AT5G40240	AT5G40240	0	0	0	0	0	0	1	0	0	0	0	0		1	0	0	0	0		0	0	0	0	0		0
13534578	AT5G42530	AT5G42530	1	1	0	1	0	1	1	1	0	0	0	0		1	1	0	1	0		0	0	0	0	0		1
13534964	AT5G43440	AT5G43440	1	0	0	0	0	0	0	0	0	0	0	0		1	0	0	0	0		0	0	0	0	0		0
13535156	AT5G43910	AT5G43910	0	0	0	1	0	1	1	0	0	0	0	1		1	1	0	0	0		0	0	0	0	0		1
13535374	AT5G44390	AT5G44390	1	0	0	0	0	0	1	0	0	0	0	0		1	0	0	0	0		0	0	0	0	0		0
13535443	AT5G44568	AT5G44568	1	1	0	1	0	1	1	1	0	0	0	0		1	1	0	1	0		0	0	0	0	0		1
13535562	AT5G44820	AT5G44820	0	1	0	1	0	1	1	1	0	0	0	0		1	1	0	1	0		0	0	0	0	0		1
13535830	AT5G45500	AT5G45500	0	0	0	0	0	0	1	0	0	0	-1	0		1	0	1	0	0		0	0	0	0	0		0
13536042	AT5G46050	PTR3	0	0	0	0	0	0	1	0	0	0	0	0		1	0	0	0	0		0	0	0	0	0		0
13536226	AT5G46350	WRKY8	0	0	0	0	0	0	1	0	0	0	0	1		1	0	0	0	0		0	0	0	0	0		0
13536497	AT5G47220	ERF2	1	1	1	1	1	0	1	1	0	0	0	0		1	1	0	1	0		0	0	1	0	1		0
13536925	AT5G48370	AT5G48370	0	0	0	0	0	0	1	0	0	0	0	0		1	0	0	0	0		0	0	0	0	0		0
13536945	AT5G48380	BIR1	0	1	1	1	1	1	1	1	0	0	0	0		1	1	0	1	0		0	0	1	0	1		1
13537017	AT5G48540	AT5G48540	0	0	0	0	0	0	1	0	0	0	0	0		1	0	0	0	0		0	0	0	0	0		0
13537086	AT5G48657	AT5G48657	1	1	0	1	0	1	1	1	0	0	0	0		1	1	0	1	0		0	0	0	0	0		1
13537173	AT5G48810	CB5-D	1	1	1	0	0	0	0	0	1	1	1	0		1	1	0	1	0		0	0	1	0	1		0
13537795	AT5G50335	AT5G50335	1	0	0	0	0	0	0	0	0	0	0	0		1	0	0	0	0		0	0	0	0	0		0
13537899	AT5G50460	AT5G50460	0	0	0	0	0	0	1	0	0	0	-1	0		1	0	1	0	0		0	0	0	0	0		0
13538287	AT5G51400	AT5G51400	1	1	1	0	0	0	0	0	0	0	0	0		1	0	0	1	0		0	0	0	0	1		0
13538661	AT5G52390	AT5G52390	0	0	0	0	0	0	1	0	0	0	0	0		1	0	0	0	0		0	0	0	0	0		0
13538696	AT5G52540	AT5G52540	0	0	0	0	0	1	1	0	0	0	0	0		1	0	0	0	0		0	0	0	0	0		0
13539409	AT5G54610	ANK	0	1	0	1	0	1	1	1	0	0	0	1		1	1	0	1	0		0	0	0	0	0		1
13539423	AT5G54650	Fh5	0	0	0	0	0	0	1	0	0	0	0	0		1	0	0	0	0		0	0	0	0	0		0
13539447	AT5G54710	AT5G54710	1	1	0	1	0	1	1	0	0	1	0	1		1	1	0	1	0		0	0	0	0	0		1
13539453	AT5G54720	AT5G54720	1	1	1	1	0	0	1	1	0	0	0	0		1	1	0	1	0		0	0	0	0	1		0
13539495	AT5G54810	TSB1	0	0	0	0	0	0	1	0	0	0	0	0		1	0	0	0	0		0	0	0	0	0		0
13539621	AT5G55250	IAMT1	1	1	0	1	0	1	0	1	0	1	0	1		1	1	0	1	0		0	0	0	0	0		1
13540961	AT5G58570	AT5G58570	1	0	0	0	0	0	1	0	0	0	0	0		1	0	0	0	0		0	0	0	0	0		0
13541693	AT5G60460	AT5G60460	1	0	0	0	0	0	0	0	0	0	0	0		1	0	0	0	0		0	0	0	0	0		0
13541845	AT5G60900	RLK1	1	1	0	1	0	1	1	1	0	0	0	1		1	1	0	1	0		0	0	0	0	0		1
13541895	AT5G60950	COBL5	0	1	0	1	0	1	1	0	0	0	0	0		1	1	0	1	0		0	0	0	0	0		1
13542275	AT5G61790	CNX1	1	0	0	0	0	0	1	0	0	0	-1	0		1	0	1	0	0		0	0	0	0	0		0
13542441	AT5G62180	CXE20	1	0	0	0	-1	0	0	0	0	0	-1	0		1	0	1	0	0		0	0	0	0	0		0
13542811	AT5G63180	AT5G63180	1	0	0	0	0	0	0	0	0	0	0	0		1	0	0	0	0		0	0	0	0	0		0
13543253	AT5G64120	AT5G64120	0	0	0	0	0	0	1	0	0	0	0	0		1	0	0	0	0		0	0	0	0	0		0
13543554	AT5G64860	DPE1	1	0	0	0	0	0	1	0	0	0	0	0		1	0	0	0	0		0	0	0	0	0		0
13543644	AT5G65140	AT5G65140	0	0	0	0	0	0	1	0	0	-1	-1	0		1	0	1	0	0		0	1	0	0	0		0
13544732	AT5G67450	ZF1	1	1	0	0	0	0	1	0	0	0	0	0		1	0	0	1	0		0	0	0	0	0		0
13321051			-1	0	0	0	0	0	0	0	0	0	0	0		0	0	0	0	0		1	0	0	0	0		0
13325115			-1	0	0	0	0	0	0	0	0	0	0	0		0	0	0	0	0		1	0	0	0	0		0
13329019			-1	0	0	0	0	0	0	0	0	0	0	0		0	0	0	0	0		1	0	0	0	0		0
13329931			-1	0	0	0	0	0	0	0	0	0	0	0		0	0	0	0	0		1	0	0	0	0		0
13330043			-1	0	0	0	0	0	0	0	0	0	0	0		0	0	0	0	0		1	0	0	0	0		0
13330347			-1	0	-1	0	0	0	0	0	0	0	0	0		0	0	0	0	1		1	0	0	0	0		0
13330353			-1	0	0	0	0	0	0	0	0	0	0	0		0	0	0	0	0		1	0	0	0	0		0
13331977			-1	0	0	0	0	0	0	0	0	0	0	0		0	0	0	0	0		1	0	0	0	0		0
13333685			-1	0	0	0	0	0	0	0	0	0	0	0		0	0	0	0	0		1	0	0	0	0		0
13334363	AT1G01520	AT1G01520	-1	0	0	0	0	0	0	0	0	0	0	0		0	0	0	0	0		1	0	0	0	0		0
13334945	AT1G02640	BXL2	0	0	0	0	0	0	-1	0	0	0	0	0		0	0	0	0	0		1	0	0	0	0		0
13335698	AT1G04250	AXR3	-1	0	0	0	0	0	0	0	0	0	0	0		0	0	0	0	0		1	0	0	0	0		0
13336555	AT1G06410	TPS7	-1	-1	-1	0	0	0	0	0	0	0	0	0		0	0	0	0	1		1	0	0	1	0		0
13337711	AT1G08920	ESL1	0	0	0	0	1	0	-1	0	0	1	1	0		0	1	0	0	0		1	0	1	0	0		0
13339203	AT1G12250	AT1G12250	0	0	0	0	0	0	-1	0	0	0	0	0		0	0	0	0	0		1	0	0	0	0		0
13341929	AT1G18710	MYB47	0	0	0	0	0	0	-1	0	0	0	0	0		0	0	0	0	0		1	0	0	0	0		0
13343207	AT1G21980	PIP5K1	0	0	0	0	0	0	-1	-1	0	0	0	0		0	0	0	0	0		1	0	0	1	0		0
13344259	AT1G24580	AT1G24580	0	0	0	0	0	0	-1	0	0	0	0	0		0	0	0	0	0		1	0	0	0	0		0
13344694	AT1G26560	BGLU40	0	0	0	0	0	0	-1	0	0	0	0	0		0	0	0	0	0		1	0	0	0	0		0
13346623	other	ath-MIR167d	0	0	0	0	0	0	-1	0	0	1	1	0		0	1	0	0	0		1	0	1	0	0		0
13347098	AT1G32440	PKp3	-1	-1	0	0	0	0	0	0	0	0	0	0		0	0	0	0	0		1	0	0	1	0		0
13349052	AT1G45474	LHCA5	0	0	0	0	0	0	-1	0	0	0	0	0		0	0	0	0	0		1	0	0	0	0		0
13349859	AT1G49150	AT1G49150	-1	0	0	0	1	0	0	0	0	0	0	0		0	0	0	0	0		1	0	1	0	0		0
13350136	AT1G49840	AT1G49840	0	0	0	0	0	0	-1	0	0	0	0	0		0	0	0	0	0		1	0	0	0	0		0
13350459	AT1G50620	AT1G50620	-1	0	0	0	0	0	0	0	0	0	0	0		0	0	0	0	0		1	0	0	0	0		0
13353342	AT1G58807	AT1G58807	-1	-1	-1	0	0	0	0	0	0	0	0	0		0	0	0	0	1		1	0	0	1	0		0
13353370	AT1G58807	AT1G58807	-1	-1	-1	0	0	0	0	0	0	0	0	0		0	0	0	0	1		1	0	0	1	0		0
13354446	AT1G62630	AT1G62630	-1	0	-1	0	0	0	0	0	0	0	0	0		0	0	0	0	1		1	0	0	0	0		0
13355103	AT1G64500	AT1G64500	-1	0	0	0	0	0	-1	0	0	0	0	0		0	0	0	0	0		1	0	0	0	0		0
13355545	AT1G65590	HEXO3	-1	0	0	0	0	0	-1	0	0	0	0	0		0	0	0	0	0		1	0	0	0	0		0
13355915	AT1G66760	AT1G66760	0	0	0	0	0	0	-1	0	0	0	0	0		0	0	0	0	0		1	0	0	0	0		0
13356529	AT1G68190	AT1G68190	0	0	0	0	0	0	-1	0	0	1	0	0		0	1	0	0	0		1	0	0	0	0		0
13356601	AT1G68440	AT1G68440	-1	0	0	0	0	0	0	0	0	0	0	0		0	0	0	0	0		1	0	0	0	0		0
13357950	AT1G71720	AT1G71720	-1	-1	-1	0	0	0	0	0	0	0	0	0		0	0	0	0	1		1	0	0	1	0		0
13358333	AT1G72510	AT1G72510	0	0	0	0	0	0	-1	0	0	0	0	0		0	0	0	0	0		1	0	0	0	0		0
13360030	AT1G76990	ACR3	-1	-1	-1	0	0	0	0	0	0	0	0	0		0	0	0	0	1		1	0	0	1	0		0
13361823	AT1G01060	LHY	0	0	0	0	0	0	-1	0	0	0	0	0		0	0	0	0	0		1	0	0	0	0		0
13362407	AT1G02610	AT1G02610	0	0	0	0	0	0	-1	0	0	1	0	0		0	1	0	0	0		1	0	0	0	0		0
13363810	AT1G05470	CVP2	-1	0	0	0	0	0	-1	0	0	0	0	0		0	0	0	0	0		1	0	0	0	0		0
13364517	AT1G07110	F2KP	0	0	0	0	0	0	-1	0	0	0	0	0		0	0	0	0	0		1	0	0	0	0		0
13365352	AT1G08840	emb2411	-1	0	0	0	0	0	0	0	0	0	0	0		0	0	0	0	0		1	0	0	0	0		0
13366782	other	ath-MIR171b	0	0	0	0	0	0	-1	0	0	0	0	0		0	0	0	0	0		1	0	0	0	0		0
13366823	AT1G11820	AT1G11820	-1	0	0	0	0	0	0	0	0	0	0	0		0	0	0	0	0		1	0	0	0	0		0
13366944	AT1G12020	AT1G12020	0	0	0	0	0	0	-1	0	0	0	0	0		0	0	0	0	0		1	0	0	0	0		0
13368348	AT1G15290	AT1G15290	-1	-1	-1	0	0	0	0	0	0	0	0	0		0	0	0	0	1		1	0	0	1	0		0
13368386	AT1G15340	MBD10	0	0	0	0	0	0	-1	0	0	0	0	0		0	0	0	0	0		1	0	0	0	0		0
13368428	AT1G15440	PWP2	-1	0	0	0	0	0	0	0	0	0	0	0		0	0	0	0	0		1	0	0	0	0		0
13368493	AT1G15550	GA3OX1	-1	0	0	0	0	0	0	0	0	0	0	0		0	0	0	0	0		1	0	0	0	0		0
13369517	AT1G18060	AT1G18060	0	0	0	0	0	0	-1	0	0	0	0	0		0	0	0	0	0		1	0	0	0	0		0
13370858	AT1G21460	AT1G21460	0	0	0	0	1	0	-1	0	0	0	1	0		0	0	0	0	0		1	0	1	0	0		0
13371953	AT1G24160	AT1G24160	-1	0	-1	0	0	0	0	0	0	0	0	0		0	0	0	0	1		1	0	0	0	0		0
13372331	AT1G25440	AT1G25440	0	0	0	0	0	1	-1	0	0	0	0	0		0	0	0	0	0		1	0	0	0	0		0
13372741	AT1G26790	AT1G26790	-1	0	0	0	0	0	0	0	0	0	0	0		0	0	0	0	0		1	0	0	0	0		0
13374457	AT1G31350	KUF1	-1	0	0	0	0	0	-1	0	0	0	0	0		0	0	0	0	0		1	0	0	0	0		0
13377116	AT1G48650	AT1G48650	-1	0	0	0	0	0	0	0	0	0	0	0		0	0	0	0	0		1	0	0	0	0		0
13379722	AT1G55200	AT1G55200	-1	-1	-1	0	0	0	0	0	0	0	0	0		0	0	0	0	1		1	0	0	1	0		0
13380121	AT1G55960	AT1G55960	0	0	0	0	0	0	-1	0	0	0	0	0		0	0	0	0	0		1	0	0	0	0		0
13380313	AT1G56180	AT1G56180	0	0	0	0	0	0	-1	0	0	0	0	0		0	0	0	0	0		1	0	0	0	0		0
13381404	AT1G60590	AT1G60590	0	0	0	-1	0	-1	-1	0	0	0	0	0		0	0	0	0	0		1	1	0	0	0		0
13382008	AT1G61570	TIM13	0	0	0	0	0	0	-1	0	0	0	1	0		0	0	0	0	0		1	0	1	0	0		0
13382362	AT1G62510	AT1G62510	-1	0	0	0	0	0	-1	0	0	0	0	0		0	0	0	0	0		1	0	0	0	0		0
13383843	AT1G66140	ZFP4	-1	0	0	1	0	0	0	0	0	1	0	0		0	1	0	0	0		1	0	0	0	0		0
13384946	AT1G68520	AT1G68520	0	0	0	0	0	0	-1	0	0	0	0	0		0	0	0	0	0		1	0	0	0	0		0
13385154	AT1G68990	MGP3	0	0	0	0	0	0	-1	0	0	0	0	0		0	0	0	0	0		1	0	0	0	0		0
13385723	AT1G70410	BCA4	0	0	0	0	0	0	-1	0	0	0	0	0		0	0	0	0	0		1	0	0	0	0		0
13386385	AT1G72430	AT1G72430	0	0	0	0	0	0	-1	0	0	1	0	0		0	1	0	0	0		1	0	0	0	0		0
13387161	AT1G74070	AT1G74070	0	0	0	0	0	0	-1	0	0	0	0	0		0	0	0	0	0		1	0	0	0	0		0
13387946	AT1G76110	AT1G76110	0	0	0	0	0	0	-1	0	0	0	0	0		0	0	0	0	0		1	0	0	0	0		0
13388748	AT1G77760	NIA1	-1	0	0	0	0	0	0	0	0	0	0	0		0	0	0	0	0		1	0	0	0	0		0
13389276	AT1G79000	HAC1	-1	0	0	0	0	0	0	0	0	0	0	0		0	0	0	0	0		1	0	0	0	0		0
13390604	AT2G01850	EXGT-A3	-1	0	-1	0	0	0	-1	0	-1	0	0	0		0	0	0	0	1		1	0	0	0	0		0
13391872	AT2G05540	AT2G05540	-1	0	0	0	0	0	-1	0	0	1	1	0		0	1	0	0	0		1	0	1	0	0		0
13392233	AT2G07678	AT2G07678	-1	0	-1	0	0	0	0	0	0	0	0	0		0	0	0	0	1		1	0	0	0	0		0
13393237	AT2G15620	NIR1	0	0	0	0	0	0	-1	0	0	0	0	0		0	0	0	0	0		1	0	0	0	0		0
13394387	AT2G18890	AT2G18890	0	0	0	-1	0	-1	-1	0	0	0	0	-1		0	0	0	0	0		1	1	0	0	0		0
13396165	AT2G22990	SNG1	-1	0	0	0	0	0	-1	0	0	0	0	0		0	0	0	0	0		1	0	0	0	0		0
13396253	AT2G23130	AGP17	-1	0	0	0	0	0	-1	0	0	0	0	0		0	0	0	0	0		1	0	0	0	0		0
13396708	AT2G24540	AFR	0	0	0	0	0	0	-1	0	0	0	0	0		0	0	0	0	0		1	0	0	0	0		0
13397532	AT2G26710	BAS1	-1	0	0	0	0	0	-1	0	0	0	0	0		0	0	0	0	0		1	0	0	0	0		0
13398536	AT2G29290	AT2G29290	0	0	0	0	0	0	-1	0	1	0	1	0		0	0	0	0	0		1	0	1	0	1		0
13398908	AT2G30150	AT2G30150	-1	-1	0	0	0	0	0	0	0	0	0	0		0	0	0	0	0		1	0	0	1	0		0
13399125	AT2G30930	AT2G30930	0	0	0	0	0	0	-1	0	0	0	0	0		0	0	0	0	0		1	0	0	0	0		0
13399596	AT2G32010	CVL1	0	0	0	0	0	0	-1	0	0	0	0	0		0	0	0	0	0		1	0	0	0	0		0
13399885	AT2G32530	CSLB03	-1	-1	0	-1	0	-1	-1	-1	0	-1	1	-1		0	0	0	0	0		1	1	1	1	0		0
13401264	AT2G35800	AT2G35800	0	0	0	0	0	0	-1	0	0	0	0	0		0	0	0	0	0		1	0	0	0	0		0
13402450	AT2G38646	AT2G38646	0	0	0	0	0	0	-1	0	0	0	0	0		0	0	0	0	0		1	0	0	0	0		0
13402808	AT2G39570	AT2G39570	0	0	0	0	0	0	-1	0	0	1	0	0		0	1	0	0	0		1	0	0	0	0		0
13404061	AT2G42300	AT2G42300	0	0	0	0	0	0	-1	0	0	0	0	0		0	0	0	0	0		1	0	0	0	0		0
13405123	AT2G44920	AT2G44920	0	0	0	0	0	0	-1	0	0	0	0	0		0	0	0	0	0		1	0	0	0	0		0
13405356	AT2G45340	AT2G45340	0	0	0	0	0	0	-1	0	1	1	1	0		0	1	0	0	0		1	0	1	0	1		0
13405973	AT2G46830	CCA1	-1	0	0	0	0	0	-1	0	0	0	0	0		0	0	0	0	0		1	0	0	0	0		0
13407025	AT2G01890	PAP8	0	0	0	0	1	-1	-1	0	0	0	0	-1		0	0	0	0	0		1	0	1	0	0		0
13409956	AT2G18160	bZIP2	0	0	0	0	0	0	-1	0	0	0	0	0		0	0	0	0	0		1	0	0	0	0		0
13411030	AT2G20670	AT2G20670	-1	1	0	1	1	0	-1	0	0	1	1	0		0	1	0	1	0		1	0	1	0	0		0
13412220	AT2G24120	SCA3	0	-1	0	0	0	0	-1	0	0	0	0	0		0	0	0	0	0		1	0	0	1	0		0
13414140	AT2G28450	AT2G28450	-1	0	0	0	0	0	0	0	0	0	0	0		0	0	0	0	0		1	0	0	0	0		0
13416794	AT2G34510	AT2G34510	0	0	0	0	0	0	-1	0	0	0	0	0		0	0	0	0	0		1	0	0	0	0		0
13416907	AT2G34710	PHB	-1	0	-1	0	0	0	-1	0	0	0	0	0		0	0	0	0	1		1	0	0	0	0		0
13417689	AT2G36590	ProT3	0	0	0	0	0	0	-1	0	0	0	0	0		0	0	0	0	0		1	0	0	0	0		0
13419757	AT2G41250	AT2G41250	-1	0	-1	0	0	0	-1	0	-1	0	0	0		0	0	0	0	1		1	0	0	0	0		0
13420425	AT2G42530	COR15B	0	0	0	0	0	0	-1	0	0	1	1	0		0	1	0	0	0		1	0	1	0	0		0
13420430	AT2G42540	COR15A	0	0	0	0	0	0	-1	0	0	1	1	0		0	1	0	0	0		1	0	1	0	0		0
13423833	AT3G03710	RIF10	-1	-1	0	0	0	0	0	0	0	0	0	0		0	0	0	0	0		1	0	0	1	0		0
13424737	AT3G05625	AT3G05625	0	0	0	0	0	0	-1	0	0	0	0	0		0	0	0	0	0		1	0	0	0	0		0
13425053	AT3G06510	SFR2	-1	0	0	0	0	0	-1	0	0	0	0	0		0	0	0	0	0		1	0	0	0	0		0
13425070	AT3G06530	AT3G06530	-1	-1	0	0	0	0	0	0	0	0	0	0		0	0	0	0	0		1	0	0	1	0		0
13425288	AT3G06980	AT3G06980	-1	0	0	0	0	0	0	0	0	0	0	0		0	0	0	0	0		1	0	0	0	0		0
13426086	AT3G09450	AT3G09450	0	0	0	0	0	0	-1	0	0	0	1	0		0	0	0	0	0		1	0	1	0	0		0
13426943	AT3G11690	AT3G11690	0	0	0	0	0	0	-1	0	0	0	0	0		0	0	0	0	0		1	0	0	0	0		0
13427204	AT3G12320	AT3G12320	0	0	0	0	0	0	-1	0	0	1	0	0		0	1	0	0	0		1	0	0	0	0		0
13427803	AT3G13750	BGAL1	-1	-1	0	0	0	0	-1	0	0	0	0	0		0	0	0	0	0		1	0	0	1	0		0
13428840	AT3G15850	FAD5	0	0	0	0	0	0	-1	0	0	0	0	0		0	0	0	0	0		1	0	0	0	0		0
13430665	AT3G19680	AT3G19680	0	0	0	0	0	0	-1	0	0	0	0	0		0	0	0	0	0		1	0	0	0	0		0
13431473	AT3G21390	AT3G21390	0	0	0	0	0	0	-1	0	0	1	1	0		0	1	0	0	0		1	0	1	0	0		0
13432258	AT3G23410	FAO3	0	0	0	0	0	0	-1	0	0	0	0	0		0	0	0	0	0		1	0	0	0	0		0
13432499	AT3G23750	AT3G23750	-1	0	0	0	0	0	-1	0	0	0	0	0		0	0	0	0	0		1	0	0	0	0		0
13433024	AT3G25230	ROF1	-1	-1	0	0	0	0	0	0	0	0	0	0		0	0	0	0	0		1	0	0	1	0		0
13433898	AT3G27350	AT3G27350	0	0	0	0	0	0	-1	0	0	0	0	0		0	0	0	0	0		1	0	0	0	0		0
13434220	AT3G28170	AT3G28170	-1	-1	-1	0	0	0	0	0	0	0	0	0		0	0	0	0	1		1	0	0	1	0		0
13434268	AT3G28270	AT3G28270	-1	0	0	0	0	0	-1	0	0	0	0	0		0	0	0	0	0		1	0	0	0	0		0
13435953	AT3G45970	EXLA1	0	0	0	0	0	0	-1	0	0	1	0	0		0	1	0	0	0		1	0	0	0	0		0
13437014	AT3G48460	AT3G48460	0	0	0	0	0	0	-1	0	0	0	0	0		0	0	0	0	0		1	0	0	0	0		0
13438484	AT3G52290	IQD3	0	0	0	0	0	0	-1	0	0	0	0	0		0	0	0	0	0		1	0	0	0	0		0
13438545			-1	0	0	0	0	0	0	0	0	0	0	0		0	0	0	0	0		1	0	0	0	0		0
13438657	AT3G52840	BGAL2	0	0	0	0	0	0	-1	0	0	0	0	0		0	0	0	0	0		1	0	0	0	0		0
13439402	AT3G54670	TTN8	-1	0	-1	0	0	0	0	0	0	-1	0	0		0	0	0	0	1		1	1	0	0	0		0
13439861	AT3G55630	DFD	0	0	0	0	0	0	-1	0	0	1	0	0		0	1	0	0	0		1	0	0	0	0		0
13440390	AT3G57040	ARR9	0	0	0	0	0	0	-1	0	0	0	1	0		0	0	0	0	0		1	0	1	0	0		0
13442051	AT3G61060	PP2-A13	0	0	0	0	0	0	-1	0	0	1	1	0		0	1	0	0	0		1	0	1	0	0		0
13442639	AT3G62410	CP12-2	0	0	0	0	0	0	-1	0	0	1	0	0		0	1	0	0	0		1	0	0	0	0		0
13443621	AT3G02380	COL2	0	0	0	0	0	0	-1	0	0	0	0	0		0	0	0	0	0		1	0	0	0	0		0
13444258	AT3G03770	AT3G03770	0	0	0	0	0	0	-1	0	0	0	0	0		0	0	0	0	0		1	0	0	0	0		0
13445370	AT3G06070	AT3G06070	0	0	1	0	0	0	-1	0	0	0	0	0		0	0	0	0	0		1	0	0	0	1		0
13445375	AT3G06080	AT3G06080	-1	0	0	0	0	0	-1	0	0	0	0	0		0	0	0	0	0		1	0	0	0	0		0
13446118	AT3G07340	AT3G07340	0	0	0	0	0	0	-1	0	0	0	0	0		0	0	0	0	0		1	0	0	0	0		0
13447218	AT3G10160	DFC	-1	-1	0	0	0	0	0	0	0	0	0	0		0	0	0	0	0		1	0	0	1	0		0
13447377	AT3G10405	AT3G10405	0	0	0	0	0	0	-1	0	0	0	0	0		0	0	0	0	0		1	0	0	0	0		0
13447412	AT3G10525	LGO	0	0	0	0	0	0	-1	0	0	0	0	0		0	0	0	0	0		1	0	0	0	0		0
13447661	AT3G10960	AZG1	0	0	0	0	0	0	-1	0	0	0	0	0		0	0	0	0	0		1	0	0	0	0		0
13447825	AT3G11410	PP2CA	0	0	0	0	0	0	-1	0	0	0	0	0		0	0	0	0	0		1	0	0	0	0		0
13448220	AT3G12150	AT3G12150	0	0	0	0	0	0	-1	0	0	0	0	0		0	0	0	0	0		1	0	0	0	0		0
13448681	AT3G13060	ECT5	0	0	0	0	0	0	-1	0	0	1	0	0		0	1	0	0	0		1	0	0	0	0		0
13448684	AT3G13070	AT3G13070	-1	-1	-1	0	0	0	0	0	0	0	0	0		0	0	0	0	1		1	0	0	1	0		0
13450425	AT3G17040	HCF107	0	0	0	0	0	0	-1	0	0	0	0	0		0	0	0	0	0		1	0	0	0	0		0
13450603	AT3G17510	CIPK1	-1	0	0	0	0	0	-1	0	0	0	0	0		0	0	0	0	0		1	0	0	0	0		0
13450674	AT3G17770	AT3G17770	0	0	0	0	0	0	-1	0	0	0	0	0		0	0	0	0	0		1	0	0	0	0		0
13451016	AT3G18750	WNK6	0	0	0	0	0	0	-1	0	0	0	0	0		0	0	0	0	0		1	0	0	0	0		0
13452952			0	0	0	0	0	0	-1	0	0	1	1	0		0	1	0	0	0		1	0	1	0	0		0
13453001	AT3G23880	AT3G23880	0	0	0	0	0	0	-1	0	1	1	1	0		0	1	0	0	0		1	0	1	0	1		0
13453276	AT3G24420	AT3G24420	-1	0	0	0	0	0	-1	0	0	0	0	0		0	0	0	0	0		1	0	0	0	0		0
13453308	AT3G24460	AT3G24460	0	0	0	-1	0	0	-1	0	0	0	0	0		0	0	0	0	0		1	1	0	0	0		0
13455353	AT3G30775	ERD5	-1	0	0	1	0	0	-1	0	0	0	0	0		0	1	0	0	0		1	0	0	0	0		0
13457078	AT3G47340	ASN1	-1	0	-1	0	0	0	-1	0	0	0	0	0		0	0	0	0	1		1	0	0	0	0		0
13458197	AT3G50240	KICP-02	-1	0	0	0	0	0	0	0	0	0	0	0		0	0	0	0	0		1	0	0	0	0		0
13458327	AT3G50560	AT3G50560	-1	0	0	0	0	0	-1	0	0	0	0	0		0	0	0	0	0		1	0	0	0	0		0
13459385	AT3G53260	PAL2	0	0	0	0	0	-1	-1	0	0	0	0	0		0	0	0	0	0		1	0	0	0	0		0
13460454	AT3G55610	P5CS2	-1	0	0	0	0	0	0	0	0	0	0	0		0	0	0	0	0		1	0	0	0	0		0
13461246	AT3G57520	SIP2	-1	0	0	0	0	0	-1	0	0	1	0	1		0	1	0	0	0		1	0	0	0	0		0
13462427	AT3G60320	AT3G60320	0	0	0	0	0	0	-1	0	0	0	0	0		0	0	0	0	0		1	0	0	0	0		0
13463804	AT4G00050	UNE10	0	0	0	0	0	0	-1	0	0	0	0	0		0	0	0	0	0		1	0	0	0	0		0
13464338	AT4G01330	AT4G01330	0	0	0	0	0	0	-1	0	0	0	0	0		0	0	0	0	0		1	0	0	0	0		0
13464412	AT4G01460	AT4G01460	0	0	0	0	1	0	-1	0	1	1	1	0		0	1	0	0	0		1	0	1	0	1		0
13466117	AT4G06534	AT4G06534	0	0	0	0	1	-1	-1	0	0	0	0	0		0	0	0	0	0		1	0	1	0	0		0
13466119	AT4G06536	AT4G06536	-1	0	0	0	0	0	-1	0	0	0	0	0		0	0	0	0	0		1	0	0	0	0		0
13466967	AT4G10120	ATSPS4F	0	0	0	0	0	0	-1	0	0	0	0	0		0	0	0	0	0		1	0	0	0	0		0
13467786	AT4G12390	PME1	0	0	0	0	0	0	-1	0	0	1	0	0		0	1	0	0	0		1	0	0	0	0		0
13467928	AT4G12830	AT4G12830	0	0	0	-1	0	0	-1	0	0	0	0	0		0	0	0	0	0		1	1	0	0	0		0
13468117	AT4G13340	AT4G13340	0	0	0	0	0	0	-1	0	0	1	1	0		0	1	0	0	0		1	0	1	0	0		0
13469040	AT4G15430	AT4G15430	-1	0	0	0	0	0	-1	0	0	0	0	0		0	0	0	0	0		1	0	0	0	0		0
13470098	AT4G17810	AT4G17810	0	-1	0	-1	0	-1	-1	-1	0	-1	0	-1		0	0	0	0	0		1	1	0	1	0		0
13470450	AT4G18590	AT4G18590	-1	0	0	0	0	0	0	0	0	0	0	0		0	0	0	0	0		1	0	0	0	0		0
13470691	AT4G19160	AT4G19160	-1	0	0	0	0	0	-1	0	0	1	0	0		0	1	0	0	0		1	0	0	0	0		0
13472529	AT4G23750	CRF2	0	0	0	0	0	0	-1	0	0	0	0	0		0	0	0	0	0		1	0	0	0	0		0
13473509	AT4G25780	AT4G25780	-1	0	0	0	0	0	-1	0	0	0	1	0		0	0	0	0	0		1	0	1	0	0		0
13473709	AT4G26150	CGA1	0	0	0	0	0	0	-1	0	0	0	0	0		0	0	0	0	0		1	0	0	0	0		0
13473882	AT4G26530	AT4G26530	0	0	0	0	0	0	-1	0	0	0	0	0		0	0	0	0	0		1	0	0	0	0		0
13474192	AT4G27360	AT4G27360	0	0	0	0	0	0	-1	0	0	0	0	0		0	0	0	0	0		1	0	0	0	0		0
13474509	AT4G28040	AT4G28040	0	0	0	1	1	0	-1	0	0	1	0	0		0	1	0	0	0		1	0	1	0	0		0
13474765	AT4G28600	NPGR2	-1	0	-1	0	0	0	0	0	0	0	0	0		0	0	0	0	1		1	0	0	0	0		0
13475064	AT4G29060	emb2726	-1	-1	-1	0	0	0	0	0	0	0	0	0		0	0	0	0	1		1	0	0	1	0		0
13475068			-1	0	0	0	0	0	0	0	0	0	0	0		0	0	0	0	0		1	0	0	0	0		0
13475608	AT4G30610	BRS1	0	-1	0	-1	0	-1	-1	0	0	0	0	0		0	0	0	0	0		1	1	0	1	0		0
13476550	AT4G32480	AT4G32480	-1	0	0	1	1	0	-1	0	0	1	1	0		0	1	0	0	0		1	0	1	0	0		0
13477139	AT4G33630	EX1	-1	0	-1	0	0	0	0	0	0	0	0	0		0	0	0	0	1		1	0	0	0	0		0
13477410	AT4G34250	KCS16	0	0	0	0	0	0	-1	0	0	0	0	0		0	0	0	0	0		1	0	0	0	0		0
13477414	AT4G34260	FUC95A	0	0	0	0	0	0	-1	0	0	0	0	0		0	0	0	0	0		1	0	0	0	0		0
13477724	AT4G34881	AT4G34881	0	0	0	0	0	0	-1	0	0	0	0	0		0	0	0	0	0		1	0	0	0	0		0
13477861	AT4G35290	GLUR2	0	0	0	0	0	0	-1	0	0	0	0	0		0	0	0	0	0		1	0	0	0	0		0
13478151	AT4G35770	SEN1	0	0	0	0	0	0	-1	0	0	0	0	0		0	0	0	0	0		1	0	0	0	0		0
13478726	AT4G37220	AT4G37220	0	0	0	0	0	0	-1	0	0	0	0	0		0	0	0	0	0		1	0	0	0	0		0
13479016	AT4G38092	AT4G38092	-1	0	-1	0	0	0	0	0	-1	0	0	0		0	0	0	0	1		1	0	0	0	0		0
13479173	AT4G38470	AT4G38470	0	0	0	0	0	0	-1	0	0	0	0	0		0	0	0	0	0		1	0	0	0	0		0
13479909	AT4G00150	HAM3	-1	0	0	0	1	0	-1	0	0	1	1	0		0	1	0	0	0		1	0	1	0	0		0
13480773	AT4G01950	GPAT3	0	0	1	0	0	0	-1	0	0	0	0	0		0	0	0	0	0		1	0	0	0	1		0
13483790	AT4G12970	STOMAGEN	0	0	0	0	0	0	-1	-1	0	0	0	0		0	0	0	0	0		1	0	0	1	0		0
13484703	AT4G14740	AT4G14740	0	0	0	0	0	0	-1	0	0	0	0	0		0	0	0	0	0		1	0	0	0	0		0
13486998	AT4G19670	AT4G19670	-1	-1	-1	0	0	0	0	0	0	0	0	0		0	0	0	0	1		1	0	0	1	0		0
13487907	AT4G22200	KT2/3	0	0	0	0	0	0	-1	0	0	0	0	0		0	0	0	0	0		1	0	0	0	0		0
13487941	AT4G22260	IM	-1	0	-1	0	0	0	0	0	0	0	0	0		0	0	0	0	1		1	0	0	0	0		0
13488040			-1	0	0	0	0	0	0	0	0	0	0	0		0	0	0	0	0		1	0	0	0	0		0
13489044	AT4G24700	AT4G24700	0	0	0	0	0	0	-1	0	0	0	1	0		0	0	0	0	0		1	0	1	0	0		0
13489352	AT4G25270	AT4G25270	0	0	0	0	0	-1	-1	0	0	0	0	0		0	0	0	0	0		1	0	0	0	0		0
13489742	AT4G26140	BGAL12	0	0	0	0	1	0	-1	0	0	0	0	0		0	0	0	0	0		1	0	1	0	0		0
13489846	other	AJ240063	-1	-1	-1	0	0	0	0	0	0	0	0	0		0	0	0	0	1		1	0	0	1	0		0
13490383	AT4G27450	AT4G27450	0	0	0	0	0	0	-1	0	0	1	0	0		0	1	0	0	0		1	0	0	0	0		0
13493553	AT4G34710	ADC2	-1	0	-1	1	0	0	0	0	0	0	1	0		0	1	0	0	1		1	0	1	0	0		0
13494509	AT4G36850	AT4G36850	-1	0	0	1	1	0	-1	0	0	1	0	0		0	1	0	0	0		1	0	1	0	0		0
13496433	AT5G02160	AT5G02160	0	0	0	0	0	0	-1	0	0	0	0	0		0	0	0	0	0		1	0	0	0	0		0
13497609	AT5G04810	AT5G04810	-1	-1	-1	0	0	0	0	0	0	0	0	0		0	0	0	0	1		1	0	0	1	0		0
13497797	AT5G05270	AT5G05270	-1	0	0	0	0	0	0	0	0	0	0	0		0	0	0	0	0		1	0	0	0	0		0
13498118	AT5G05860	UGT76C2	-1	0	0	0	0	0	-1	0	0	0	0	0		0	0	0	0	0		1	0	0	0	0		0
13498279	AT5G06220	AT5G06220	-1	-1	-1	0	0	0	0	0	0	0	0	0		0	0	0	0	1		1	0	0	1	0		0
13498568	AT5G06980	AT5G06980	0	0	0	0	0	0	-1	0	0	1	0	0		0	1	0	0	0		1	0	0	0	0		0
13501120	AT5G13650	AT5G13650	0	0	0	0	0	0	-1	0	0	0	0	0		0	0	0	0	0		1	0	0	0	0		0
13501215	AT5G13770	AT5G13770	-1	0	-1	0	0	0	0	0	0	0	0	0		0	0	0	0	1		1	0	0	0	0		0
13501790	AT5G15310	MYB16	0	0	0	0	0	0	-1	0	0	0	0	0		0	0	0	0	0		1	0	0	0	0		0
13503094	AT5G18670	BMY3	-1	0	0	0	0	0	-1	0	0	1	1	0		0	1	0	0	0		1	0	1	0	0		0
13503308	AT5G19120	AT5G19120	0	0	0	0	0	0	-1	0	0	1	1	0		0	1	0	0	0		1	0	1	0	0		0
13503355	AT5G19190	AT5G19190	-1	0	0	0	0	0	-1	0	0	0	0	0		0	0	0	0	0		1	0	0	0	0		0
13504280	AT5G21482	CKX7	0	0	0	0	0	0	-1	0	0	0	0	0		0	0	0	0	0		1	0	0	0	0		0
13504299	AT5G21930	PAA2	0	0	0	0	0	0	-1	0	0	0	0	0		0	0	0	0	0		1	0	0	0	0		0
13504557	AT5G22640	emb1211	-1	-1	-1	-1	0	0	0	0	0	0	0	0		0	0	0	0	1		1	1	0	1	0		0
13504643	AT5G22920	AT5G22920	0	0	0	0	0	0	-1	0	0	1	0	0		0	1	0	0	0		1	0	0	0	0		0
13505187	AT5G24105	AGP41	0	0	0	0	0	0	-1	0	0	0	0	0		0	0	0	0	0		1	0	0	0	0		0
13505456	AT5G24930	COL4	-1	-1	-1	0	0	0	0	0	0	0	0	0		0	0	0	0	1		1	0	0	1	0		0
13505554	AT5G25220	KNAT3	0	0	0	0	0	0	-1	0	0	0	0	0		0	0	0	0	0		1	0	0	0	0		0
13505707	AT5G25560	AT5G25560	-1	0	-1	0	0	1	0	0	-1	0	0	0		0	0	0	0	1		1	0	0	0	0		0
13506386	AT5G27350	SFP1	0	-1	0	0	0	-1	-1	0	0	0	0	-1		0	0	0	0	0		1	0	0	1	0		0
13508103	AT5G38520	AT5G38520	-1	-1	0	0	0	0	0	0	0	0	0	0		0	0	0	0	0		1	0	0	1	0		0
13508672	AT5G40380	CRK42	0	0	0	0	0	0	-1	0	0	0	0	0		0	0	0	0	0		1	0	0	0	0		0
13509036	AT5G41080	AT5G41080	0	0	0	0	0	0	-1	0	0	1	0	1		0	1	0	0	0		1	0	0	0	0		0
13510281	AT5G44020	AT5G44020	0	0	0	0	0	0	-1	0	0	0	0	0		0	0	0	0	0		1	0	0	0	0		0
13510327	AT5G44130	FLA13	0	0	0	0	0	0	-1	0	0	0	0	0		0	0	0	0	0		1	0	0	0	0		0
13513933	AT5G52310	LTI78	0	0	0	0	0	0	-1	0	0	0	0	0		0	0	0	0	0		1	0	0	0	0		0
13513992	AT5G52470	FIB1	-1	-1	-1	0	0	0	0	0	0	-1	0	0		0	0	0	0	1		1	1	0	1	0		0
13514469	AT5G53450	ORG1	-1	0	0	0	0	0	0	0	0	0	0	0		0	0	0	0	0		1	0	0	0	0		0
13515392	AT5G55580	AT5G55580	-1	-1	-1	0	0	0	0	0	0	0	0	0		0	0	0	0	1		1	0	0	1	0		0
13515617	AT5G56100	AT5G56100	0	0	0	0	0	0	-1	0	0	1	1	0		0	1	0	0	0		1	0	1	0	0		0
13516095	AT5G57180	CIA2	0	0	0	0	0	0	-1	0	0	0	0	0		0	0	0	0	0		1	0	0	0	0		0
13516261	AT5G57655	AT5G57655	-1	0	0	0	0	0	0	0	0	0	0	0		0	0	0	0	0		1	0	0	0	0		0
13516296	AT5G57710	AT5G57710	-1	0	0	0	0	0	0	0	0	0	0	0		0	0	0	0	0		1	0	0	0	0		0
13517043	AT5G59430	TRP1	-1	0	0	0	0	0	-1	0	0	0	0	0		0	0	0	0	0		1	0	0	0	0		0
13517871	AT5G61350	AT5G61350	0	0	0	0	0	0	-1	0	0	0	0	0		0	0	0	0	0		1	0	0	0	0		0
13518737	AT5G63420	emb2746	-1	-1	-1	0	0	0	0	0	0	0	0	0		0	0	0	0	1		1	0	0	1	0		0
13519150	AT5G64300	GCH	-1	0	0	0	0	0	0	0	0	0	0	0		0	0	0	0	0		1	0	0	0	0		0
13519853	AT5G65730	XTH6	0	0	0	0	0	0	-1	0	0	0	1	0		0	0	0	0	0		1	0	1	0	0		0
13521505	AT5G03380	AT5G03380	0	0	0	0	0	0	-1	0	0	0	0	0		0	0	0	0	0		1	0	0	0	0		0
13522384	AT5G05690	CPD	-1	0	0	0	0	0	-1	0	0	0	0	0		0	0	0	0	0		1	0	0	0	0		0
13522706	AT5G06530	AT5G06530	-1	0	0	0	0	0	-1	0	0	0	0	0		0	0	0	0	0		1	0	0	0	0		0
13522884	AT5G06790	AT5G06790	0	0	0	0	0	0	-1	0	0	1	1	0		0	1	0	0	0		1	0	1	0	0		0
13523421	AT5G08150	SOB5	0	0	0	0	1	0	-1	0	0	1	1	0		0	1	0	0	0		1	0	1	0	0		0
13524185	AT5G10150	AT5G10150	0	0	0	0	0	0	-1	0	0	0	0	0		0	0	0	0	0		1	0	0	0	0		0
13524444	AT5G10550	GTE2	-1	0	0	0	0	0	0	0	0	0	0	0		0	0	0	0	0		1	0	0	0	0		0
13524637	AT5G10946	AT5G10946	-1	0	0	0	0	0	0	0	0	1	1	0		0	1	0	0	0		1	0	1	0	0		0
13524690	AT5G11070	AT5G11070	0	0	0	0	0	0	-1	0	0	0	1	0		0	0	0	0	0		1	0	1	0	0		0
13525294	AT5G12440	AT5G12440	-1	0	0	0	0	0	0	0	0	0	0	0		0	0	0	0	0		1	0	0	0	0		0
13527351	AT5G17300	RVE1	-1	0	0	0	1	0	-1	0	0	1	1	0		0	1	0	0	0		1	0	1	0	0		0
13528809	AT5G20630	GER3	0	0	0	0	0	-1	-1	0	0	0	1	0		0	0	0	0	0		1	0	1	0	0		0
13528881	AT5G20840	AT5G20840	-1	0	0	0	0	0	0	0	0	0	0	0		0	0	0	0	0		1	0	0	0	0		0
13530175	AT5G24150	SQP1	0	0	0	0	0	0	-1	0	0	0	0	0		0	0	0	0	0		1	0	0	0	0		0
13530354	AT5G24420	PGL5	0	0	0	0	0	-1	-1	0	0	0	0	0		0	0	0	0	0		1	0	0	0	0		0
13530782	AT5G25240	AT5G25240	0	0	0	0	0	0	-1	0	0	0	1	0		0	0	0	0	0		1	0	1	0	0		0
13530957	AT5G25770	AT5G25770	-1	0	0	0	0	0	0	0	-1	0	0	0		0	0	0	0	1		1	0	0	0	0		0
13532382	AT5G35750	HK2	-1	0	0	0	0	0	0	0	0	0	0	0		0	0	0	0	0		1	0	0	0	0		0
13532407	AT5G35790	G6PD1	-1	0	0	0	0	0	-1	0	0	0	0	0		0	0	0	0	0		1	0	0	0	0		0
13532781	AT5G36910	THI2.2	0	0	0	0	0	0	-1	0	0	0	0	0		0	0	0	0	0		1	0	0	0	0		0
13534050	AT5G40890	CLC-A	0	0	0	0	0	0	-1	0	0	0	0	0		0	0	0	0	0		1	0	0	0	0		0
13536625	AT5G47610	AT5G47610	0	0	0	1	0	0	-1	0	0	1	0	0		0	1	0	0	0		1	0	0	0	0		0
13537004	AT5G48490	AT5G48490	0	0	0	0	0	0	-1	0	0	0	0	0		0	0	0	0	0		1	0	0	0	0		0
13537386	AT5G49360	BXL1	-1	0	0	0	0	0	-1	0	0	0	0	0		0	0	0	0	0		1	0	0	0	0		0
13538343	AT5G51550	EXL3	0	0	0	0	0	0	-1	0	0	0	1	0		0	0	0	0	0		1	0	1	0	0		0
13538722	AT5G52570	BETA-OHASE 2	0	0	0	0	0	0	-1	0	0	0	0	0		0	0	0	0	0		1	0	0	0	0		0
13539418	AT5G54630	AT5G54630	0	0	0	0	0	0	-1	0	0	0	0	0		0	0	0	0	0		1	0	0	0	0		0
13539646	AT5G55300	TOP1ALPHA	-1	0	-1	0	0	0	0	0	0	0	0	0		0	0	0	0	1		1	0	0	0	0		0
13540188	AT5G56850	AT5G56850	0	0	0	0	0	0	-1	0	0	0	0	0		0	0	0	0	0		1	0	0	0	0		0
13540561	AT5G57560	TCH4	0	1	1	1	1	0	-1	0	0	1	1	0		0	1	0	1	0		1	0	1	0	1		0
13541115	AT5G58870	ftsh9	-1	-1	0	0	0	0	0	-1	0	-1	0	0		0	0	0	0	0		1	1	0	1	0		0
13542294	AT5G61820	AT5G61820	-1	0	0	0	0	0	0	0	0	0	0	0		0	0	0	0	0		1	0	0	0	0		0
13542506	AT5G62430	CDF1	0	0	0	0	0	0	-1	0	0	0	0	0		0	0	0	0	0		1	0	0	0	0		0
13543280	AT5G64170	AT5G64170	-1	0	-1	0	0	0	0	0	0	0	0	0		0	0	0	0	1		1	0	0	0	0		0
13543544	AT5G64840	GCN5	-1	0	-1	0	0	0	0	0	0	0	0	0		0	0	0	0	1		1	0	0	0	0		0
13544279	AT5G66400	RAB18	-1	0	0	0	0	0	0	0	0	0	0	0		0	0	0	0	0		1	0	0	0	0		0
13544615	AT5G67190	DEAR2	0	0	0	0	0	0	-1	0	0	0	0	0		0	0	0	0	0		1	0	0	0	0		0
13544723	AT5G67440	NPY3	-1	0	0	0	0	0	-1	0	0	0	0	0		0	0	0	0	0		1	0	0	0	0		0

## Sheet: 166
ProbeSet	Gene Locus	Symbol	C48H - C48M	N48M - C48M	R48M - C48M	N48H - C48H	R48H - C48H	N48H - R48H	C72H - C72M	N72M - C72M	R72M - C72M	N72H - C72H	R72H - C72H	N72H - R72H		Hpa up	nrpe1 up H	ros1 down H	nrpe1 up M	ros1 down M		Hpa down	nrpe1 down H	ros1 up H	nrpe1 down M	ros1 up M		Hpa-induced & diff nrpe1/ros1 & diff any mutant/wt
13334389	AT1G01560	MPK11	0	1	0	1	0	1	1	0	0	0	0	0		1	1	0	1	0		0	0	0	0	0		1
13335273	AT1G03290	AT1G03290	0	0	0	1	0	1	1	0	0	0	0	0		1	1	0	0	0		0	0	0	0	0		1
13338773	AT1G11330	AT1G11330	0	1	0	1	0	1	1	0	0	0	0	0		1	1	0	1	0		0	0	0	0	0		1
13339481	AT1G12940	NRT2.5	0	0	0	0	0	0	1	0	0	0	-1	1		1	0	1	0	0		0	0	0	0	0		1
13340931	AT1G16670	AT1G16670	0	1	0	1	0	1	1	0	0	0	0	0		1	1	0	1	0		0	0	0	0	0		1
13341382	AT1G17430	AT1G17430	0	1	0	1	0	1	1	0	0	0	0	0		1	1	0	1	0		0	0	0	0	0		1
13342913	AT1G21250	WAK1	1	1	0	1	0	1	1	0	0	0	0	0		1	1	0	1	0		0	0	0	0	0		1
13342941	AT1G21370	AT1G21370	0	0	0	1	0	1	1	1	1	1	0	1		1	1	0	1	0		0	0	0	0	1		1
13344045	AT1G24145	AT1G24145	1	1	1	1	0	1	1	1	0	0	0	0		1	1	0	1	0		0	0	0	0	1		1
13344049	AT1G24147	AT1G24147	1	1	0	0	-1	1	1	0	0	0	-1	0		1	0	1	1	0		0	0	0	0	0		1
13345574	AT1G28380	NSL1	1	1	1	1	0	0	1	1	0	0	0	1		1	1	0	1	0		0	0	0	0	1		1
13347861	AT1G34420	AT1G34420	0	1	0	1	0	1	1	0	0	0	0	1		1	1	0	1	0		0	0	0	0	0		1
13348179	AT1G35710	AT1G35710	1	1	0	1	0	1	1	1	0	1	0	1		1	1	0	1	0		0	0	0	0	0		1
13349840	AT1G49050	AT1G49050	0	1	0	1	0	1	1	0	0	0	0	1		1	1	0	1	0		0	0	0	0	0		1
13355589	AT1G65790	RK1	1	1	0	1	0	1	1	1	0	0	0	1		1	1	0	1	0		0	0	0	0	0		1
13355960	AT1G66880	AT1G66880	1	1	0	1	0	1	1	1	0	0	0	1		1	1	0	1	0		0	0	0	0	0		1
13356477	AT1G68100	IAR1	1	0	0	0	0	1	0	0	1	1	0	0		1	1	0	0	0		0	0	0	0	1		1
13359047	AT1G74210	AT1G74210	0	0	0	0	0	1	1	0	0	0	-1	0		1	0	1	0	0		0	0	0	0	0		1
13360257	AT1G77510	PDIL1-2	1	0	0	1	0	1	1	0	0	0	0	0		1	1	0	0	0		0	0	0	0	0		1
13365554	AT1G09210	CRT1b	1	0	0	0	0	1	1	0	0	0	-1	0		1	0	1	0	0		0	0	0	0	0		1
13366107	AT1G10340	AT1G10340	0	0	0	1	0	1	1	0	0	0	0	0		1	1	0	0	0		0	0	0	0	0		1
13367610	AT1G13750	AT1G13750	1	1	0	1	0	1	1	0	0	0	0	0		1	1	0	1	0		0	0	0	0	0		1
13368572	AT1G15790	AT1G15790	0	0	0	1	0	1	1	0	0	0	-1	0		1	1	1	0	0		0	0	0	0	0		1
13380231	AT1G56120	AT1G56120	1	1	0	0	-1	1	1	0	0	0	-1	1		1	0	1	1	0		0	0	0	0	0		1
13381114	AT1G59865	AT1G59865	0	0	0	1	0	1	1	0	0	0	0	0		1	1	0	0	0		0	0	0	0	0		1
13384147	AT1G66970	SVL2	0	1	0	1	0	1	1	0	0	0	0	0		1	1	0	1	0		0	0	0	0	0		1
13384778	AT1G67970	HSFA8	1	1	1	1	0	1	1	1	1	1	0	1		1	1	0	1	0		0	0	0	0	1		1
13387269	AT1G74440	AT1G74440	1	1	0	1	0	1	1	1	0	1	0	1		1	1	0	1	0		0	0	0	0	0		1
13388340	AT1G76970	AT1G76970	0	1	0	1	0	1	1	0	0	0	0	0		1	1	0	1	0		0	0	0	0	0		1
13389944	AT1G80130	AT1G80130	1	1	0	1	0	1	0	0	-1	0	0	0		1	1	0	1	1		0	0	0	0	0		1
13391597	AT2G04450	NUDT6	0	1	0	1	0	1	1	0	0	0	0	0		1	1	0	1	0		0	0	0	0	0		1
13391608	AT2G04495	AT2G04495	0	0	0	1	0	1	1	0	0	0	0	0		1	1	0	0	0		0	0	0	0	0		1
13392927	AT2G14560	LURP1	1	1	0	1	0	1	1	1	0	0	0	0		1	1	0	1	0		0	0	0	0	0		1
13393602	AT2G17040	NAC036	1	1	1	1	0	1	1	1	0	1	0	0		1	1	0	1	0		0	0	0	0	1		1
13393618	AT2G17120	LYM2	0	1	0	1	0	1	1	0	0	0	0	0		1	1	0	1	0		0	0	0	0	0		1
13394896	AT2G20142	AT2G20142	0	1	0	1	0	1	1	0	0	0	0	1		1	1	0	1	0		0	0	0	0	0		1
13397002	AT2G25440	RLP20	0	0	0	1	0	0	1	0	0	0	0	1		1	1	0	0	0		0	0	0	0	0		1
13397024	AT2G25510	AT2G25510	1	1	0	1	-1	1	1	1	0	0	0	0		1	1	1	1	0		0	0	0	0	0		1
13397418	AT2G26440	AT2G26440	1	1	0	1	0	1	1	0	0	0	0	0		1	1	0	1	0		0	0	0	0	0		1
13399646	AT2G32160	AT2G32160	0	1	0	1	0	1	1	0	0	0	0	1		1	1	0	1	0		0	0	0	0	0		1
13400127	AT2G32990	GH9B8	0	0	0	0	-1	1	1	0	0	0	0	0		1	0	1	0	0		0	0	0	0	0		1
13403564	AT2G41090	AT2G41090	0	1	0	1	0	1	1	0	0	0	0	0		1	1	0	1	0		0	0	0	0	0		1
13404865	AT2G44400	AT2G44400	1	1	0	1	0	1	1	0	0	0	0	1		1	1	0	1	0		0	0	0	0	0		1
13405800	AT2G46430	CNGC3	1	1	0	1	0	1	1	0	0	0	0	0		1	1	0	1	0		0	0	0	0	0		1
13409442	AT2G16870	AT2G16870	0	0	0	1	0	1	1	0	0	0	0	0		1	1	0	0	0		0	0	0	0	0		1
13410143	AT2G18660	PNP-A	0	1	0	1	0	1	1	0	0	0	0	0		1	1	0	1	0		0	0	0	0	0		1
13415964	AT2G32680	RLP23	1	1	0	1	0	1	1	1	0	1	0	1		1	1	0	1	0		0	0	0	0	0		1
13418301	AT2G37710	RLK	0	1	0	1	0	1	1	0	0	0	0	0		1	1	0	1	0		0	0	0	0	0		1
13418868	AT2G39210	AT2G39210	1	1	0	0	0	1	1	0	0	0	-1	0		1	0	1	1	0		0	0	0	0	0		1
13419531	AT2G40750	WRKY54	0	1	0	1	0	1	1	0	0	0	0	0		1	1	0	1	0		0	0	0	0	0		1
13421199	AT2G44290	AT2G44290	0	1	0	1	0	1	1	1	0	1	0	1		1	1	0	1	0		0	0	0	0	0		1
13422339	AT2G47130	AT2G47130	1	1	0	1	0	1	1	0	0	1	0	1		1	1	0	1	0		0	0	0	0	0		1
13423768	AT3G03440	AT3G03440	1	1	0	1	0	1	1	1	0	0	0	0		1	1	0	1	0		0	0	0	0	0		1
13425378	AT3G07195	AT3G07195	1	1	0	1	0	1	1	0	0	0	0	1		1	1	0	1	0		0	0	0	0	0		1
13428190	AT3G14620	CYP72A8	1	0	0	1	0	1	1	0	0	0	0	0		1	1	0	0	0		0	0	0	0	0		1
13428296	AT3G14840	AT3G14840	0	1	0	1	0	1	1	0	0	0	0	0		1	1	0	1	0		0	0	0	0	0		1
13428713	other	AT3G15536.1	0	1	0	1	0	1	1	1	0	1	0	1		1	1	0	1	0		0	0	0	0	0		1
13429660	AT3G17700	CNBT1	0	1	0	1	0	1	1	1	0	0	0	0		1	1	0	1	0		0	0	0	0	0		1
13432043	AT3G23010	RLP36	0	1	0	1	0	1	1	1	1	0	0	0		1	1	0	1	0		0	0	0	0	1		1
13433520	AT3G26440	AT3G26440	0	0	0	1	0	1	1	0	0	0	0	1		1	1	0	0	0		0	0	0	0	0		1
13433540	AT3G26470	AT3G26470	0	0	0	1	0	1	1	1	0	1	0	1		1	1	0	1	0		0	0	0	0	0		1
13435633	AT3G44860	FAMT	1	1	0	1	0	1	1	0	0	0	0	0		1	1	0	1	0		0	0	0	0	0		1
13435806	AT3G45620	AT3G45620	0	0	0	1	0	1	1	0	0	0	0	0		1	1	0	0	0		0	0	0	0	0		1
13437723	AT3G50480	HR4	0	1	0	1	0	1	1	1	0	0	0	0		1	1	0	1	0		0	0	0	0	0		1
13438070	AT3G51430	YLS2	0	1	0	1	0	1	1	0	0	0	0	0		1	1	0	1	0		0	0	0	0	0		1
13438551	AT3G52430	PAD4	0	1	0	1	0	1	1	0	0	0	0	0		1	1	0	1	0		0	0	0	0	0		1
13438641	AT3G52710	AT3G52710	1	1	0	1	0	1	1	1	0	0	0	0		1	1	0	1	0		0	0	0	0	0		1
13440682	AT3G57710	AT3G57710	0	0	0	1	0	1	1	0	0	0	0	0		1	1	0	0	0		0	0	0	0	0		1
13441777	AT3G60450	AT3G60450	0	0	0	0	-1	1	1	0	0	0	0	0		1	0	1	0	0		0	0	0	0	0		1
13442169	AT3G61280	AT3G61280	0	1	0	1	0	1	1	1	0	0	0	1		1	1	0	1	0		0	0	0	0	0		1
13442836	AT3G63080	GPX5	0	1	0	1	0	1	1	0	0	0	0	0		1	1	0	1	0		0	0	0	0	0		1
13443140	AT3G01290	AT3G01290	0	1	1	1	0	1	1	0	0	0	0	0		1	1	0	1	0		0	0	0	0	1		1
13444139	AT3G03560	AT3G03560	0	0	0	0	-1	1	1	0	0	0	0	0		1	0	1	0	0		0	0	0	0	0		1
13444431	AT3G04210	AT3G04210	0	1	0	1	0	1	1	0	0	0	0	0		1	1	0	1	0		0	0	0	0	0		1
13445069	AT3G05650	RLP32	0	1	0	1	0	1	1	0	0	0	0	0		1	1	0	1	0		0	0	0	0	0		1
13447686	AT3G11010	RLP34	1	1	0	1	0	1	1	1	0	0	0	0		1	1	0	1	0		0	0	0	0	0		1
13448262	AT3G12220	scpl16	0	0	0	1	0	1	1	0	0	0	0	0		1	1	0	0	0		0	0	0	0	0		1
13452555	AT3G22231	PCC1	0	1	0	1	0	1	1	0	0	0	0	0		1	1	0	1	0		0	0	0	0	0		1
13452560	AT3G22235	AT3G22235	1	1	0	1	0	1	1	1	0	0	0	0		1	1	0	1	0		0	0	0	0	0		1
13452790	AT3G23110	RLP37	0	1	0	1	0	1	1	0	0	0	0	1		1	1	0	1	0		0	0	0	0	0		1
13452792	AT3G23120	RLP38	0	1	0	1	0	1	1	1	0	0	0	1		1	1	0	1	0		0	0	0	0	0		1
13453503	AT3G24900	RLP39	0	0	0	1	0	1	1	0	0	0	0	1		1	1	0	0	0		0	0	0	0	0		1
13453509	AT3G25010	RLP41	1	1	0	1	0	1	1	1	0	0	0	0		1	1	0	1	0		0	0	0	0	0		1
13453515	AT3G25020	RLP42	0	1	0	1	0	1	1	1	0	0	0	1		1	1	0	1	0		0	0	0	0	0		1
13453840	AT3G26210	CYP71B23	0	0	-1	0	0	1	1	0	0	0	-1	0		1	0	1	0	1		0	0	0	0	0		1
13456561	AT3G45860	CRK4	0	1	1	1	1	1	1	1	0	1	0	1		1	1	0	1	0		0	0	1	0	1		1
13456629	AT3G46090	ZAT7	1	1	1	1	0	0	0	1	0	1	0	1		1	1	0	1	0		0	0	0	0	1		1
13457028	AT3G47090	AT3G47090	0	1	0	1	0	1	1	0	0	0	0	0		1	1	0	1	0		0	0	0	0	0		1
13457131	AT3G47480	AT3G47480	0	0	0	1	0	1	1	0	0	0	0	0		1	1	0	0	0		0	0	0	0	0		1
13457352	AT3G48080	AT3G48080	0	0	0	1	0	1	1	0	0	0	0	0		1	1	0	0	0		0	0	0	0	0		1
13457357	AT3G48090	EDS1	0	0	0	1	0	1	1	0	0	0	0	0		1	1	0	0	0		0	0	0	0	0		1
13457541	AT3G48640	AT3G48640	0	1	0	1	0	1	1	0	0	0	0	0		1	1	0	1	0		0	0	0	0	0		1
13458863	AT3G51890	AT3G51890	0	1	0	1	0	1	1	0	0	0	0	0		1	1	0	1	0		0	0	0	0	0		1
13461095	AT3G57240	BG3	0	0	0	1	0	1	1	0	0	0	0	1		1	1	0	0	0		0	0	0	0	0		1
13465664	AT4G04500	CRK37	0	0	0	1	0	1	1	0	0	0	0	1		1	1	0	0	0		0	0	0	0	0		1
13467247	AT4G11000	AT4G11000	1	1	0	1	-1	1	1	0	-1	0	-1	1		1	1	1	1	1		0	0	0	0	0		1
13467885	AT4G12720	NUDT7	0	1	0	1	0	0	1	0	0	0	0	1		1	1	0	1	0		0	0	0	0	0		1
13468173	AT4G13510	AMT1;1	0	0	0	1	0	1	1	0	0	0	0	0		1	1	0	0	0		0	0	0	0	0		1
13468308	AT4G13920	RLP50	1	1	0	1	0	1	1	1	0	0	0	0		1	1	0	1	0		0	0	0	0	0		1
13468477	AT4G14400	ACD6	0	1	0	1	0	1	1	0	0	0	0	0		1	1	0	1	0		0	0	0	0	0		1
13472296	AT4G23140	CRK6	0	0	0	1	0	1	1	0	0	0	0	1		1	1	0	0	0		0	0	0	0	0		1
13472305	AT4G23150	CRK7	0	0	0	1	0	1	1	0	0	0	0	1		1	1	0	0	0		0	0	0	0	0		1
13472487	AT4G23610	AT4G23610	0	1	0	1	0	1	1	0	0	1	0	0		1	1	0	1	0		0	0	0	0	0		1
13473670	AT4G26070	MEK1	1	1	0	1	0	1	1	0	0	0	0	0		1	1	0	1	0		0	0	0	0	0		1
13473685	AT4G26090	RPS2	0	1	0	1	0	1	1	0	0	0	0	0		1	1	0	1	0		0	0	0	0	0		1
13479168	AT4G38460	GGR	1	0	1	0	0	0	1	1	1	1	0	1		1	1	0	1	0		0	0	0	0	1		1
13479248	AT4G38560	AT4G38560	1	1	0	1	0	1	1	1	0	1	0	1		1	1	0	1	0		0	0	0	0	0		1
13480976	AT4G02520	GSTF2	0	0	0	1	0	1	1	0	0	0	0	0		1	1	0	0	0		0	0	0	0	0		1
13481574	AT4G04490	CRK36	0	0	0	1	0	1	1	0	0	0	0	1		1	1	0	0	0		0	0	0	0	0		1
13482358	AT4G08850	AT4G08850	0	0	0	1	0	1	1	0	0	0	0	0		1	1	0	0	0		0	0	0	0	0		1
13484549	AT4G14365	XBAT34	1	1	0	1	0	1	1	0	0	0	0	1		1	1	0	1	0		0	0	0	0	0		1
13486443	AT4G18250	AT4G18250	1	1	0	1	0	1	1	0	0	0	0	0		1	1	0	1	0		0	0	0	0	0		1
13487511	AT4G21380	RK3	0	1	0	1	0	1	1	0	0	0	0	1		1	1	0	1	0		0	0	0	0	0		1
13487987	AT4G22305	AT4G22305	0	1	0	1	0	1	1	0	0	0	0	1		1	1	0	1	0		0	0	0	0	0		1
13488367	AT4G23130	CRK5	1	1	0	1	0	1	1	1	0	0	0	1		1	1	0	1	0		0	0	0	0	0		1
13488422	AT4G23230	CRK15	0	0	0	1	0	1	1	0	0	0	0	0		1	1	0	0	0		0	0	0	0	0		1
13489295	AT4G25110	MC2	1	1	0	1	0	1	1	0	0	0	-1	1		1	1	1	1	0		0	0	0	0	0		1
13489705	AT4G26060	AT4G26060	0	1	0	1	0	1	1	0	0	0	0	0		1	1	0	1	0		0	0	0	0	0		1
13497887	AT5G05460	AT5G05460	0	1	0	1	0	1	1	0	0	0	0	1		1	1	0	1	0		0	0	0	0	0		1
13498611	AT5G07130	LAC13	0	0	0	1	0	1	1	0	0	0	0	0		1	1	0	0	0		0	0	0	0	0		1
13498615			0	0	0	1	0	1	1	0	0	0	-1	1		1	1	1	0	0		0	0	0	0	0		1
13499466	AT5G08760	AT5G08760	0	1	0	1	0	1	1	1	0	0	0	0		1	1	0	1	0		0	0	0	0	0		1
13499516	AT5G09290	AT5G09290	0	0	0	1	0	1	1	0	0	0	0	0		1	1	0	0	0		0	0	0	0	0		1
13499924	AT5G10380	RING1	0	1	0	1	0	1	1	1	0	1	0	1		1	1	0	1	0		0	0	0	0	0		1
13502157	AT5G16170	AT5G16170	1	1	0	1	0	1	1	0	0	0	0	1		1	1	0	1	0		0	0	0	0	0		1
13504508	AT5G22520	AT5G22520	0	0	0	1	0	1	1	0	0	0	0	1		1	1	0	0	0		0	0	0	0	0		1
13505212	AT5G24200	AT5G24200	0	0	0	1	0	1	1	0	0	0	0	1		1	1	0	0	0		0	0	0	0	0		1
13505219	AT5G24210	AT5G24210	1	1	0	1	0	1	1	1	0	0	0	1		1	1	0	1	0		0	0	0	0	0		1
13505359	AT5G24530	DMR6	0	1	0	1	0	1	1	0	0	0	0	0		1	1	0	1	0		0	0	0	0	0		1
13506054	AT5G26690	AT5G26690	0	0	0	1	0	1	1	0	0	0	0	0		1	1	0	0	0		0	0	0	0	0		1
13507989	AT5G38210	AT5G38210	0	1	1	1	0	0	1	0	1	1	0	1		1	1	0	1	0		0	0	0	0	1		1
13508428	AT5G39670	AT5G39670	1	1	1	1	0	0	1	1	0	0	0	1		1	1	0	1	0		0	0	0	0	1		1
13509850	AT5G42830	AT5G42830	1	1	0	1	0	1	1	0	0	0	0	0		1	1	0	1	0		0	0	0	0	0		1
13510316	AT5G44070	CAD1	1	1	0	1	0	1	1	0	0	0	0	0		1	1	0	1	0		0	0	0	0	0		1
13510863	AT5G45380	DUR3	0	0	-1	0	-1	1	1	0	0	0	-1	1		1	0	1	0	1		0	0	0	0	0		1
13514122	AT5G52740	AT5G52740	0	0	0	1	0	1	1	0	0	0	0	0		1	1	0	0	0		0	0	0	0	0		1
13514125	AT5G52750	AT5G52750	1	1	1	1	0	1	1	0	0	0	0	0		1	1	0	1	0		0	0	0	0	1		1
13514130	AT5G52760	AT5G52760	0	0	0	1	0	1	1	0	0	1	0	1		1	1	0	0	0		0	0	0	0	0		1
13514548	AT5G53550	YSL3	0	1	0	1	0	1	1	0	0	0	0	0		1	1	0	1	0		0	0	0	0	0		1
13515359	AT5G55450	AT5G55450	1	1	0	1	0	1	1	0	0	0	0	0		1	1	0	1	0		0	0	0	0	0		1
13515363	AT5G55460	AT5G55460	1	1	0	1	0	1	1	0	0	0	0	1		1	1	0	1	0		0	0	0	0	0		1
13517784	AT5G61160	AACT1	0	0	0	0	0	1	1	0	0	-1	-1	0		1	0	1	0	0		0	1	0	0	0		1
13519067	AT5G64000	SAL2	0	0	0	1	0	1	1	0	0	1	0	1		1	1	0	0	0		0	0	0	0	0		1
13519174	AT5G64370	BETA-UP	0	1	0	1	0	1	1	0	0	0	0	0		1	1	0	1	0		0	0	0	0	0		1
13519279	AT5G64510	AT5G64510	0	0	0	1	0	1	1	0	0	0	0	1		1	1	0	0	0		0	0	0	0	0		1
13520679	AT5G01100	AT5G01100	0	1	1	1	1	1	1	0	0	1	0	0		1	1	0	1	0		0	0	1	0	1		1
13521075	AT5G01950	AT5G01950	0	1	0	1	0	1	1	0	0	0	0	0		1	1	0	1	0		0	0	0	0	0		1
13521262	AT5G02490	AT5G02490	0	0	0	1	0	1	1	0	0	0	-1	0		1	1	1	0	0		0	0	0	0	0		1
13524523	AT5G10760	AT5G10760	1	1	0	1	0	1	1	1	0	1	0	1		1	1	0	1	0		0	0	0	0	0		1
13527571	AT5G17760	AT5G17760	0	0	0	1	0	1	1	1	0	0	0	0		1	1	0	1	0		0	0	0	0	0		1
13529369	AT5G22380	NAC090	0	1	0	1	0	1	1	1	0	0	0	0		1	1	0	1	0		0	0	0	0	0		1
13530150	AT5G24110	WRKY30	1	0	0	1	0	1	1	0	0	0	0	0		1	1	0	0	0		0	0	0	0	0		1
13530207	other	AT5G24205.1	0	1	0	1	0	1	1	1	0	1	0	1		1	1	0	1	0		0	0	0	0	0		1
13530216	other	AT5G24206.1	0	1	0	1	0	1	1	1	1	1	0	1		1	1	0	1	0		0	0	0	0	1		1
13530853	AT5G25440	AT5G25440	0	1	0	1	0	1	1	1	0	0	0	1		1	1	0	1	0		0	0	0	0	0		1
13532372	AT5G35735	AT5G35735	1	1	0	1	0	1	1	0	-1	0	-1	1		1	1	1	1	1		0	0	0	0	0		1
13532568	AT5G36220	CYP81D1	1	1	0	1	0	1	1	0	0	0	-1	1		1	1	1	1	0		0	0	0	0	0		1
13532794	AT5G36930	AT5G36930	0	1	0	1	0	1	1	1	0	1	0	1		1	1	0	1	0		0	0	0	0	0		1
13533482	AT5G39190	GER2	1	1	0	0	-1	1	0	0	-1	1	-1	1		1	1	1	1	1		0	0	0	0	0		1
13534578	AT5G42530	AT5G42530	1	1	0	1	0	1	1	1	0	0	0	0		1	1	0	1	0		0	0	0	0	0		1
13535156	AT5G43910	AT5G43910	0	0	0	1	0	1	1	0	0	0	0	1		1	1	0	0	0		0	0	0	0	0		1
13535443	AT5G44568	AT5G44568	1	1	0	1	0	1	1	1	0	0	0	0		1	1	0	1	0		0	0	0	0	0		1
13535562	AT5G44820	AT5G44820	0	1	0	1	0	1	1	1	0	0	0	0		1	1	0	1	0		0	0	0	0	0		1
13536945	AT5G48380	BIR1	0	1	1	1	1	1	1	1	0	0	0	0		1	1	0	1	0		0	0	1	0	1		1
13537086	AT5G48657	AT5G48657	1	1	0	1	0	1	1	1	0	0	0	0		1	1	0	1	0		0	0	0	0	0		1
13539409	AT5G54610	ANK	0	1	0	1	0	1	1	1	0	0	0	1		1	1	0	1	0		0	0	0	0	0		1
13539447	AT5G54710	AT5G54710	1	1	0	1	0	1	1	0	0	1	0	1		1	1	0	1	0		0	0	0	0	0		1
13539621	AT5G55250	IAMT1	1	1	0	1	0	1	0	1	0	1	0	1		1	1	0	1	0		0	0	0	0	0		1
13541845	AT5G60900	RLK1	1	1	0	1	0	1	1	1	0	0	0	1		1	1	0	1	0		0	0	0	0	0		1
13541895	AT5G60950	COBL5	0	1	0	1	0	1	1	0	0	0	0	0		1	1	0	1	0		0	0	0	0	0		1
